# Supplementary material for: Unraveling the DNA methylation landscape in dog blood across breeds
Source: BMC Genomics. 2024 Nov 15;25:1089. doi: 10.1186/s12864-024-10963-2 (PMC11566899; doi:10.1186/s12864-024-10963-2)
Supplement: Supplementary file 2 — Supplementary Material 2 [file 12864_2024_10963_MOESM2_ESM.xlsx]

## Sheet: Table_S1
Supplemental Table S1 List of subject characteristics in this study
															C1	8	SPAYED	Shiba	Injured_aclr	29086
ID	Age	Sex	Breeds	Status
C2	10	SPAYED	Poodle (Toy)	Injured (hip dislocation)
C3	8	CASTRATED	Poodle (Toy)	Injured (anterior cruciate ligament tear)
C4	11	SPAYED	Dachshund (Miniature)	Normal
C5	11	SPAYED	Poodle (Toy)	Injured (anterior cruciate ligament tear)
C6	5	CASTRATED	Poodle (Toy)	Normal
C7	9	SPAYED	Shiba	Normal
C8	13	SPAYED	Dachshund (Miniature)	Normal
C9	7	SPAYED	Poodle (Toy)	Injured (hip dislocation)
C10	8	CASTRATED	Poodle (Toy)	Injured (anterior cruciate ligament tear)
C11	11	SPAYED	Shiba	Injured (anterior cruciate ligament tear)
C12	14	SPAYED	Poodle (Toy)	Injured (anterior cruciate ligament tear)
C13	13	CASTRATED	Poodle (Toy)	Injured (anterior cruciate ligament tear)
C14	5	CASTRATED	Shiba	Injured (anterior cruciate ligament tear)
C42	3	FEMALE	Dachshund (Miniature)	Normal
C43	4	FEMALE	Poodle (Toy)	Normal
C44	4	FEMALE	Poodle (Toy)	Normal
C45	4	FEMALE	Poodle (Toy)	Normal
C46	4	FEMALE	Poodle (Toy)	Normal
C47	4	MALE	Poodle (Toy)	Normal

## Sheet: Table_S2
Supplemental Table S2 Summary of read counts for quality filtering and mapping
Sample ID	sequenced reads(paired-end)	Obtained data (Gbp)	Conversion rate in the CH context	Mapped read counts	Mapping rate (%)	Counts after removing duplications	duplicated (%)
C2	1588762316	238.314	0.992641	1022406760	64.3524	997890024	2.39794
C3	1566860090	235.029	0.992617	977335906	62.3754	955041059	2.28119
C4	1305841876	195.876	0.992788	935989474	71.6771	919096298	1.80485
C5	1522090360	228.314	0.992846	963795664	63.3205	945177929	1.93171
C6	1780432924	267.065	0.992588	1116834082	62.7282	1092966914	2.13704
C7	1610785536	241.618	0.992641	1031914882	64.0628	1008997231	2.22089
C8	1624373916	243.656	0.992963	1049409938	64.604	1027359742	2.1012
C9	1473185110	220.978	0.992693	940080898	63.8128	918988668	2.24366
C10	1185007442	177.751	0.992882	759733962	64.1122	747778292	1.57367
C11	1495631624	224.345	0.993366	939317692	62.8041	920249791	2.02997
C12	1425313552	213.797	0.993632	909259406	63.7936	893554784	1.72719
C13	1478607830	221.791	0.993192	952725506	64.434	933110660	2.05881
C14	1306739678	196.011	0.992654	834485880	63.8601	821003560	1.61564
C42	1443538900	216.531	0.993224	833729074	57.7559	818507040	1.82578
C43	1594437392	239.166	0.99267	925744768	58.0609	906303393	2.10008
C44	1280353854	192.053	0.993178	1006699334	78.6266	984306011	2.22443
C45	1355926518	203.389	0.992716	817227860	60.2708	803388970	1.69339
C46	1340942194	201.141	0.992982	884253884	65.9427	868148714	1.82133
C47	1440883996	216.133	0.929835	863299398	59.9146	847833367	1.7915

## Sheet: Table_S3
Supplemental Table S3 The number of CpG sites associated with neutralized sex-associated DNA methylation
	Differentially methylated cytosines (DMC )(p< 0.001)	Differentially methylated regions (containing ≥ 5 DMCs)
with X chromosome	103727	1605
without X chromosome	18560	16

## Sheet: Table_S4
Supplemental Table S4 List of genomic regions associated with neutralized sex-associated DNA methylation
Chromosome	Start position	End position	# of containing DMCs
chr1	45993374	45993637	12
chr1	46504744	46504817	5
chr4	6392262	6392406	5
chr10	49294954	49295048	5
chr12	42873711	42873798	8
chr19	52071905	52071979	5
chr31	39777213	39777355	6

## Sheet: Table_S5
Supplemental Table S5 List of genes associated with high variability in DNA methylation level
chromosome	start	end	# of containing high variaty CpG in DNA methylation	genes overlapped with high variable regions	genes with high variable regions in their promoters	Closest genes; distance to the high variable regions(bp)	adjusted_P_values_in_sex	adjusted_P_values_in_breeds	adjusted_P_values_in_age
chr1	418064	418181	5	.	.	.	0.764345	0.431257	0.18614
chr1	721354	721647	35	.	ENSCAFG00000000008:TXNL4A	ENSCAFG00000000008:TXNL4A;646	0.564212	0.304674	0.658956
chr1	921445	921594	5	ENSCAFG00000000010:CTDP1	.	.	0.189855	0.138498	0.028996
chr1	2114917	2115312	13	.	.	.	0.0934633	0.702348	0.0246511
chr1	3159588	3159678	10	.	.	.	0.92599	0.2926	0.71779
chr1	4308353	4308470	19	ENSCAFG00000000021:ZADH2	.	.	0.836297	0.0827923	0.43378
chr1	5013119	5013259	5	.	.	ENSCAFG00000049021:ENSCAFG00000049021;1826	0.736815	0.861208	0.559399
chr1	14389689	14389994	18	ENSCAFG00000000073:ZCCHC2	.	.	0.628112	0.614649	0.0574932
chr1	14461833	14462012	7	.	.	ENSCAFG00000037703:ENSCAFG00000037703;2410	0.492495	0.679929	0.0586197
chr1	16597682	16597704	6	ENSCAFG00000000093:CCBE1	.	.	0.0387795	0.358745	0.0029446
chr1	16986434	16986558	5	ENSCAFG00000000099:GRP	.	.	0.312066	0.185625	0.000784947
chr1	17107599	17107720	7	ENSCAFG00000000101:ENSCAFG00000000101	.	.	0.0712301	0.655643	0.5182
chr1	18220591	18220812	10	ENSCAFG00000000123:ATP8B1	.	.	0.188983	0.57181	0.75056
chr1	21221737	21221794	9	.	.	.	0.65386	0.713846	0.982734
chr1	22710856	22710946	5	.	.	.	0.976381	0.934181	0.919542
chr1	23536634	23537120	19	.	.	.	0.488743	0.64797	0.704271
chr1	23755176	23755458	13	.	.	ENSCAFG00000049397:ENSCAFG00000049397;3344	0.705622	0.441153	0.0276979
chr1	23969306	23969369	6	ENSCAFG00000000164:SMAD4,ENSCAFG00000000166:ELAC1	.	.	0.541489	0.453274	0.116831
chr1	23972209	23972281	8	.	.	ENSCAFG00000000164:SMAD4,ENSCAFG00000000166:ELAC1;2805,2805	0.859934	0.755216	0.478485
chr1	23979470	23979668	18	.	.	ENSCAFG00000000168:ME2;6326	0.245088	0.441153	0.0221402
chr1	24669696	24669888	14	ENSCAFG00000031536:LDLRAD4	.	.	0.848536	0.0213105	0.317448
chr1	24681817	24682228	18	ENSCAFG00000031536:LDLRAD4	.	.	0.924536	0.705068	0.195397
chr1	24860596	24860774	7	ENSCAFG00000031536:LDLRAD4	.	.	0.243321	0.150513	0.725941
chr1	24919857	24920042	13	ENSCAFG00000031536:LDLRAD4	.	.	0.200808	0.623908	0.167307
chr1	26824758	26825066	12	.	.	.	0.197913	0.451993	0.028996
chr1	27380921	27381065	6	.	.	.	0.986483	0.666312	0.712373
chr1	29427235	29428116	66	ENSCAFG00000000256:SLC35D3	.	.	0.555756	0.891741	0.0510741
chr1	29457926	29458119	10	.	.	.	0.691896	0.16547	0.00955032
chr1	29545755	29545873	7	ENSCAFG00000000257:IL20RA	.	.	0.835559	0.892878	0.79768
chr1	39490679	39490838	6	.	.	.	0.675538	0.617707	0.294219
chr1	42912433	42912633	17	ENSCAFG00000000535:MYCT1	.	.	0.772758	0.231368	0.95685
chr1	46775512	46775759	12	ENSCAFG00000000608:ARID1B	.	.	0.897428	0.0182578	0.811675
chr1	48834720	48834909	7	.	.	ENSCAFG00000000671:SOD2;1353	0.420784	0.78582	0.806071
chr1	49743224	49743485	12	ENSCAFG00000000765:AGPAT4	.	.	0.883633	0.00186971	0.569297
chr1	49748886	49749084	6	ENSCAFG00000000765:AGPAT4	.	.	0.823369	4.80043e-05	0.745068
chr1	53743121	53743322	7	ENSCAFG00000000795:PDE10A	.	.	0.298732	0.623908	0.00144183
chr1	54326797	54327367	28	.	.	ENSCAFG00000000811:SFT2D1;8638	0.324885	0.463251	0.0863171
chr1	54352803	54352927	10	ENSCAFG00000000811:SFT2D1	.	.	0.976381	0.0388944	0.786526
chr1	54786221	54786422	6	ENSCAFG00000000842:ENSCAFG00000000842	.	.	0.534858	0.368963	0.313805
chr1	54786794	54787107	8	ENSCAFG00000000842:ENSCAFG00000000842	.	.	0.744164	0.0828006	0.397583
chr1	54976689	54977016	11	ENSCAFG00000000853:GPR31	.	.	0.736996	0.0580626	0.873852
chr1	55702880	55703024	7	ENSCAFG00000044996:ENSCAFG00000044996	.	.	0.143802	0.786433	0.145376
chr1	55703420	55703584	11	ENSCAFG00000044996:ENSCAFG00000044996	.	.	0.150541	0.560726	0.0328117
chr1	55703910	55704000	5	ENSCAFG00000044996:ENSCAFG00000044996	.	.	0.154552	0.705068	0.0461538
chr1	55762892	55763066	8	.	.	ENSCAFG00000036293:ENSCAFG00000036293;5703	0.266892	0.701139	0.00814149
chr1	55818085	55818245	8	.	.	ENSCAFG00000000868:SMOC2;7421	0.919657	0.0996038	0.343648
chr1	56413790	56413821	7	ENSCAFG00000000874:THBS2	.	.	0.565582	0.265852	0.167307
chr1	62070498	62070620	7	ENSCAFG00000029950:PKIB	.	.	0.266081	0.731306	0.896658
chr1	64218812	64218942	6	.	.	ENSCAFG00000001029:TPD52L1;2026	0.864277	0.227212	0.287286
chr1	64254844	64255208	13	.	.	ENSCAFG00000027742:U6;4325	0.820523	0.0418743	0.425112
chr1	64498969	64499415	12	.	.	.	0.718776	0.103001	0.974103
chr1	64639234	64639505	20	.	.	.	0.25812	0.494296	0.090945
chr1	64797590	64797681	6	ENSCAFG00000001047:NCOA7	.	.	0.425818	0.184669	0.247811
chr1	65172760	65173140	24	ENSCAFG00000029836:CENPW	.	.	0.75197	0.00230695	0.919542
chr1	65947050	65947356	8	.	.	.	0.488654	0.689312	0.167307
chr1	66202743	66202848	5	ENSCAFG00000001071:ENSCAFG00000001071	.	.	0.0499814	0.958027	0.000130879
chr1	67739726	67739807	5	ENSCAFG00000001106:LAMA2	.	.	0.153298	0.337837	0.0500595
chr1	68221546	68221681	5	ENSCAFG00000001114:ARHGAP18	.	.	0.0469244	0.416052	0.00315919
chr1	68256183	68256342	7	ENSCAFG00000001114:ARHGAP18	.	.	0.0709911	0.720389	0.287286
chr1	68261118	68261456	10	ENSCAFG00000001114:ARHGAP18	.	.	0.946768	2.41706e-07	0.96835
chr1	68806101	68806211	6	ENSCAFG00000001117:TMEM200A	.	.	0.939923	0.16339	0.367071
chr1	68839948	68840050	5	ENSCAFG00000001117:TMEM200A	.	.	0.924536	0.172714	0.265451
chr1	69120090	69120332	25	.	.	ENSCAFG00000001136:EPB41L2;807	0.95014	0.701139	0.460335
chr1	69663165	69663514	21	.	.	.	0.769944	0.454213	0.554478
chr1	70614553	70614632	7	.	.	.	0.731549	0.097029	0.440342
chr1	70760333	70760551	19	.	.	.	0.377092	0.623908	0.0382196
chr1	70784007	70784072	7	.	.	.	0.319862	0.601458	0.953976
chr1	70784211	70784304	8	.	.	.	0.861843	0.326303	0.638008
chr1	71242662	71242943	10	ENSCAFG00000001246:PTCH1	.	.	0.0681874	0.911887	0.244685
chr1	71714232	71714306	12	ENSCAFG00000023549:AOPEP	.	.	0.194765	0.20109	0.00513387
chr1	72136114	72136489	22	ENSCAFG00000023446:FBP2	.	.	0.35763	0.444412	0.0283411
chr1	72136688	72136805	5	ENSCAFG00000023446:FBP2	.	.	0.711266	0.3506	0.120642
chr1	72169010	72169294	30	ENSCAFG00000023446:FBP2	.	.	0.990468	0.132207	0.0505649
chr1	74042802	74042895	5	ENSCAFG00000001358:AGTPBP1	.	.	0.859889	0.132617	0.389314
chr1	74043277	74043538	27	ENSCAFG00000001358:AGTPBP1	.	.	0.657103	0.602564	0.117776
chr1	78981160	78981223	5	.	.	ENSCAFG00000045327:ENSCAFG00000045327;4809	0.46774	0.525326	0.685486
chr1	81838433	81838534	5	ENSCAFG00000001646:PRUNE2	.	.	0.794447	0.348365	0.260564
chr1	81838684	81838720	5	ENSCAFG00000001646:PRUNE2	.	.	0.923865	0.470565	0.622466
chr1	81839332	81839604	8	ENSCAFG00000001646:PRUNE2	.	.	0.774521	0.291734	0.129538
chr1	81839731	81839910	7	ENSCAFG00000001646:PRUNE2	.	.	0.59369	0.311243	0.154352
chr1	87991008	87991280	16	.	.	.	0.814623	0.985853	0.494652
chr1	91145604	91145915	7	.	.	ENSCAFG00000034181:ENSCAFG00000034181;8904	0.959788	7.34184e-05	0.96835
chr1	92301920	92302014	5	ENSCAFG00000031499:GLIS3	.	.	0.974353	0.0335268	0.289009
chr1	95114305	95114408	8	ENSCAFG00000002163:ROR2	.	.	0.410822	0.835929	0.0949379
chr1	95125328	95125558	9	ENSCAFG00000002163:ROR2	.	.	0.696982	0.119824	0.128528
chr1	95288145	95288348	12	.	.	ENSCAFG00000002163:ROR2;7995	0.772758	0.00823675	0.780964
chr1	96842693	96842846	8	ENSCAFG00000002180:SEMA4D	.	.	0.593606	0.0605884	0.408053
chr1	96954390	96954491	7	.	.	.	0.318004	0.65082	0.3533
chr1	98422155	98422232	5	.	.	.	0.932294	0.0107442	0.490006
chr1	100262061	100262202	7	.	.	ENSCAFG00000028494:ENSCAFG00000028494;9055	0.437812	0.783877	0.483077
chr1	101665289	101665407	5	.	.	ENSCAFG00000048121:EDDM13;5383	0.861278	0.0502383	0.742327
chr1	102261141	102261241	9	ENSCAFG00000002585:RPL28	.	.	0.222172	0.888835	0.12258
chr1	102305753	102306118	19	.	ENSCAFG00000002585:RPL28,ENSCAFG00000024559:TMEM238	ENSCAFG00000024559:TMEM238;657	0.8997	0.731306	0.571784
chr1	102485281	102485413	6	ENSCAFG00000002620:TNNT1	.	.	0.763663	0.856545	0.412283
chr1	102842325	102842424	7	ENSCAFG00000029267:CDC42EP5	.	.	0.00504018	0.728499	0.000371816
chr1	102842685	102843104	17	.	.	ENSCAFG00000029267:CDC42EP5;173	0.0225759	0.716762	9.27663e-06
chr1	105376301	105376355	6	.	ENSCAFG00000002813:HAS1	ENSCAFG00000002813:HAS1;181	0.387377	0.65082	0.142106
chr1	105782427	105782630	13	ENSCAFG00000028603:ENSCAFG00000028603	.	.	0.458164	0.097029	0.192721
chr1	106618809	106618947	5	.	.	ENSCAFG00000003423:ENSCAFG00000003423;2160	0.649634	0.651265	0.365085
chr1	106671726	106671962	13	ENSCAFG00000003439:IL4I1	.	.	0.172083	0.1793	0.0990568
chr1	106827007	106827373	20	ENSCAFG00000003568:CPT1C	.	.	0.794447	0.656149	0.688159
chr1	106897804	106897952	7	ENSCAFG00000003604:RRAS	.	.	2.16785e-05	0.897309	0.000462899
chr1	107014800	107015216	25	.	ENSCAFG00000029892:RPL13A	ENSCAFG00000003636:FLT3LG;7	0.976893	0.575935	0.571784
chr1	108608921	108609131	9	ENSCAFG00000004170:DHX34	.	.	0.671088	0.585882	0.0324495
chr1	109357744	109357811	6	.	.	ENSCAFG00000004297:CCDC8;4133	0.284265	0.0276173	0.00045193
chr1	109505948	109506017	5	.	.	ENSCAFG00000045412:HIF3A;1675	0.367953	0.138498	0.0276979
chr1	110460198	110460289	6	ENSCAFG00000004597:RELB	.	.	0.0530555	0.954017	0.00610747
chr1	111533860	111534273	24	ENSCAFG00000004755:ETHE1,ENSCAFG00000031996:IRGQ	.	.	0.101954	0.613356	0.217692
chr1	111536360	111536965	72	ENSCAFG00000004755:ETHE1,ENSCAFG00000031996:IRGQ	.	.	0.46774	0.181546	0.317448
chr1	112382227	112382526	12	.	.	ENSCAFG00000049375:ENSCAFG00000049375;5494	0.0668243	0.345483	0.00175469
chr1	113132432	113132592	6	ENSCAFG00000005133:LTBP4	.	.	0.92599	0.0207481	0.893803
chr1	113133918	113134036	9	ENSCAFG00000005133:LTBP4	.	.	0.136061	0.0226369	0.00150036
chr1	113134622	113134847	9	ENSCAFG00000005133:LTBP4	.	.	0.105578	0.019521	0.0144168
chr1	113614392	113614476	7	ENSCAFG00000005406:ENSCAFG00000005406	.	.	0.331902	0.742945	0.0218741
chr1	113614591	113614656	6	ENSCAFG00000005406:ENSCAFG00000005406	.	.	0.229567	0.765756	0.00255145
chr1	113711435	113711529	8	ENSCAFG00000005428:DYRK1B,ENSCAFG00000005434:ENSCAFG00000005434	.	.	0.732179	0.655643	0.322959
chr1	113715542	113715776	9	ENSCAFG00000005428:DYRK1B	.	.	0.852184	0.579253	0.469366
chr1	113745312	113745477	11	ENSCAFG00000005428:DYRK1B	.	.	4.39094e-05	0.616105	0.000142685
chr1	113745595	113745855	11	ENSCAFG00000005428:DYRK1B	.	.	0.0769679	0.498505	0.00436281
chr1	113810734	113810830	6	ENSCAFG00000005428:DYRK1B	.	.	0.000805414	0.666312	0.000820177
chr1	113896837	113897111	5	ENSCAFG00000005579:LRFN1	.	.	0.113865	0.484746	0.00159186
chr1	114507633	114507843	14	ENSCAFG00000005896:RYR1	.	.	0.766597	0.123563	0.79768
chr1	116971406	116971513	6	ENSCAFG00000006916:ETV2	.	.	0.0263022	0.657695	0.00106066
chr1	116973152	116973251	7	ENSCAFG00000006916:ETV2	.	.	0.961223	0.289253	0.247811
chr1	117128283	117128458	12	ENSCAFG00000006986:GAPDHS	.	.	0.685055	0.113419	0.905231
chr1	117144460	117144583	5	.	ENSCAFG00000007024:DMKN	ENSCAFG00000007024:DMKN;44	0.565582	0.00101792	0.591843
chr1	117436822	117437057	10	ENSCAFG00000007095:FXYD1	.	.	0.25812	0.0931686	0.283857
chr1	118434914	118435180	9	.	ENSCAFG00000007358:KCTD15	ENSCAFG00000007358:KCTD15;216	0.179582	0.731306	0.381141
chr1	118472667	118472895	13	ENSCAFG00000024101:CHST8	.	.	0.725486	0.655643	0.530167
chr1	118589273	118589477	5	ENSCAFG00000043274:ENSCAFG00000043274	.	.	0.00996935	0.683992	0.00443535
chr1	118758946	118759179	15	ENSCAFG00000007377:PEPD	.	.	0.823198	0.601458	0.272056
chr1	118862632	118862841	9	ENSCAFG00000045485:ENSCAFG00000045485	.	.	0.850735	0.0520276	0.373065
chr1	118924603	118924707	9	.	.	ENSCAFG00000007422:SLC7A10;1389	0.732179	0.265852	0.116831
chr1	118938981	118939248	9	.	.	ENSCAFG00000007433:LRP3;9213	0.827643	0.00863531	0.698886
chr1	119321890	119322222	24	ENSCAFG00000007509:RGS9BP	.	.	0.0186998	0.873929	0.000328126
chr1	119381857	119381913	7	ENSCAFG00000007555:PDCD5	.	.	0.980139	0.534829	0.612189
chr1	119386709	119386785	8	.	.	ENSCAFG00000007555:PDCD5;2160	0.815001	0.973531	0.109468
chr1	119528902	119529033	8	.	ENSCAFG00000007575:DPY19L3	ENSCAFG00000007575:DPY19L3;1483	0.49395	0.672354	0.408053
chr1	119530275	119530337	5	.	.	ENSCAFG00000007575:DPY19L3;2856	0.43249	0.0173212	0.504008
chr1	119945760	119945854	5	ENSCAFG00000047215:ENSCAFG00000047215	.	.	0.000198359	0.944251	0.00838424
chr1	120130919	120131036	5	.	.	.	0.679214	0.153087	0.794888
chr1	120335921	120336156	5	.	.	ENSCAFG00000042711:ENSCAFG00000042711;9412	0.893446	0.115467	0.693516
chr1	121078590	121078796	10	ENSCAFG00000007601:ZNF536	.	.	0.910485	0.771955	0.469366
chr1	121079138	121079339	6	ENSCAFG00000007601:ZNF536	.	.	0.502133	0.689312	0.440342
chr1	121092052	121092375	14	ENSCAFG00000007601:ZNF536	.	.	0.579645	0.812527	0.363106
chr1	121195688	121195768	5	ENSCAFG00000007601:ZNF536	.	.	0.506617	0.599926	0.814481
chr1	121196585	121196908	13	ENSCAFG00000007601:ZNF536	.	.	0.030519	0.3506	0.252546
chr1	121431755	121432076	17	.	.	.	0.151266	0.51166	0.539832
chr1	121446075	121446203	11	.	.	.	0.204974	0.817014	0.0526252
chr1	121475262	121475403	12	.	.	.	0.459249	0.540522	0.0526252
chr1	121476061	121476600	32	.	.	.	0.842493	0.139796	0.10768
chr1	121636299	121636755	24	ENSCAFG00000038617:ENSCAFG00000038617	.	.	0.898847	0.283286	0.709669
chr1	121636899	121636959	6	ENSCAFG00000038617:ENSCAFG00000038617	.	.	0.900025	0.36543	0.680151
chr1	121637628	121637755	6	ENSCAFG00000048527:ENSCAFG00000048527	ENSCAFG00000038617:ENSCAFG00000038617	.	0.627707	0.402613	0.389314
chr1	121639877	121640102	9	.	ENSCAFG00000048527:ENSCAFG00000048527	ENSCAFG00000048527:ENSCAFG00000048527;239	0.922987	0.190287	0.214818
chr1	121660740	121661088	19	.	.	.	0.765779	0.260013	0.71508
chr1	121770521	121770659	12	.	.	ENSCAFG00000007621:C1H19orf12;3870	0.780298	0.48471	0.666876
chr1	121790682	121790765	6	.	.	ENSCAFG00000007627:PLEKHF1;8105	0.84131	0.365359	0.254137
chr1	121816912	121817180	19	.	ENSCAFG00000007630:POP4	ENSCAFG00000007630:POP4;1470	0.780298	0.653902	0.767103
chr1	121869524	121869613	5	ENSCAFG00000007631:VSTM2B	.	.	0.411111	0.655643	0.614752
chr1	121870027	121870562	32	ENSCAFG00000007631:VSTM2B	.	.	0.181518	0.713708	0.160151
chr10	275728	275896	9	ENSCAFG00000000078:DGKA	.	.	0.849371	0.039524	0.361132
chr10	2772250	2772328	11	ENSCAFG00000000311:LRIG3	.	.	0.696982	0.882558	0.896658
chr10	8027555	8027600	5	ENSCAFG00000029740:MSRB3	.	.	0.523179	0.103678	0.460335
chr10	8405296	8405461	6	.	.	.	0.844624	0.228297	0.440342
chr10	8584102	8584397	9	.	.	.	0.438928	0.337658	0.203571
chr10	8584535	8584713	8	.	.	.	0.624717	0.57181	0.175926
chr10	8764906	8765033	8	.	ENSCAFG00000000378:HELB	ENSCAFG00000000378:HELB;584	0.221176	0.763408	0.141027
chr10	10218123	10218291	6	.	.	ENSCAFG00000038878:ENSCAFG00000038878;5629	0.0253313	0.63118	0.925273
chr10	10905504	10905570	5	ENSCAFG00000000418:MDM2	.	.	0.0169057	0.618106	0.263816
chr10	14412821	14412925	5	.	.	.	0.155345	0.341319	0.401753
chr10	15957099	15957336	23	.	.	ENSCAFG00000000525:GLIPR1;1635	0.23132	0.617456	0.775412
chr10	15991031	15991296	12	.	.	.	0.40813	0.476297	0.792098
chr10	16995555	16995742	9	ENSCAFG00000000692:SELENOO	.	.	0.207994	0.59112	0.13572
chr10	17268071	17268595	33	ENSCAFG00000043484:ENSCAFG00000043484	.	.	0.929627	0.3506	0.985611
chr10	17295324	17295411	5	ENSCAFG00000000711:ALG12	.	.	0.563633	0.307385	0.706968
chr10	17749312	17749457	7	.	.	.	0.853554	0.752084	0.925273
chr10	17787673	17787823	10	.	.	.	0.364575	0.817588	0.147585
chr10	17836953	17837234	8	.	.	.	0.894844	0.182006	0.569297
chr10	17914732	17914788	5	.	.	.	0.326834	0.849008	0.446956
chr10	18014969	18015293	16	.	.	.	0.58802	0.778004	0.67483
chr10	18288413	18288712	15	.	.	ENSCAFG00000045216:ENSCAFG00000045216;2205	0.143173	0.676395	0.137826
chr10	18652918	18653279	13	.	.	.	0.173467	0.210716	0.21339
chr10	18722139	18722266	10	.	.	.	0.182992	0.79162	0.109468
chr10	18878531	18878690	10	.	.	.	0.783296	0.731306	0.070167
chr10	19588983	19589188	11	ENSCAFG00000000752:CERK	.	.	0.496126	0.216645	0.800475
chr10	19651238	19651380	12	ENSCAFG00000000756:GRAMD4	.	.	0.234551	0.331504	0.103304
chr10	19752807	19753262	26	ENSCAFG00000000767:CELSR1	.	.	0.839955	0.417318	0.95685
chr10	19753364	19753738	16	ENSCAFG00000000767:CELSR1	.	.	0.744164	0.486012	0.704271
chr10	20084754	20084953	19	.	.	.	0.054051	0.648406	0.761578
chr10	20085250	20085320	7	.	.	.	0.0644968	0.597082	0.210554
chr10	20103307	20103562	8	.	.	ENSCAFG00000041596:ENSCAFG00000041596;3029	0.00567446	0.640406	3.80833e-05
chr10	20412769	20412835	5	ENSCAFG00000031708:ATXN10	.	.	0.109808	0.880015	0.125529
chr10	21483531	21483639	5	ENSCAFG00000000873:SHISAL1	.	.	0.794447	0.163436	0.808872
chr10	21640831	21640905	6	.	ENSCAFG00000047497:PARVB	ENSCAFG00000047497:PARVB;51	0.735933	0.489386	0.049558
chr10	21661136	21661425	15	ENSCAFG00000000887:SAMM50	.	.	0.776492	0.0335268	0.991366
chr10	22753484	22753600	5	ENSCAFG00000040994:ENSCAFG00000040994	.	.	0.119904	0.967835	0.0121096
chr10	23123398	23123579	9	.	.	.	0.511582	0.702529	0.0203305
chr10	23254863	23254910	6	.	ENSCAFG00000044204:CYP2D15	ENSCAFG00000044204:CYP2D15;339	0.138556	0.503468	0.177182
chr10	26331778	26331855	5	.	.	.	0.0662713	0.701991	0.00193117
chr10	27034998	27035133	6	.	.	.	0.72932	0.281675	0.690836
chr10	27157724	27157886	7	ENSCAFG00000043301:ENSCAFG00000043301	.	.	0.454724	0.219841	0.127523
chr10	27417481	27417677	6	ENSCAFG00000001512:TMPRSS6	.	.	0.17627	0.536094	0.00172106
chr10	27970822	27970976	8	.	.	ENSCAFG00000046221:ENSCAFG00000046221;9545	0.875946	0.682368	0.292476
chr10	28063144	28063276	5	.	ENSCAFG00000001630:MYH9	ENSCAFG00000001630:MYH9;348	0.990931	0.168984	0.680151
chr10	28126396	28126432	6	.	ENSCAFG00000029830:ENSCAFG00000029830	ENSCAFG00000029830:ENSCAFG00000029830;337	0.959949	0.740548	0.885244
chr10	28127057	28127278	10	ENSCAFG00000029830:ENSCAFG00000029830	.	.	0.917052	0.85786	0.910953
chr10	28564412	28564626	9	ENSCAFG00000001705:MB	.	.	0.746054	0.444412	0.0965702
chr10	28566333	28566377	5	ENSCAFG00000001705:MB	.	.	0.984604	0.00057284	0.92814
chr10	28667928	28668113	7	.	.	.	0.554522	0.287194	0.60963
chr10	30913849	30914023	7	ENSCAFG00000001752:SYN3	.	.	0.959949	0.00449988	0.712373
chr10	31225858	31226202	12	ENSCAFG00000001793:BTBD11	.	.	0.8997	0.0763289	0.220591
chr10	32150895	32151162	10	ENSCAFG00000001813:RFX4	.	.	0.35367	0.1177	0.113107
chr10	34867777	34868003	7	ENSCAFG00000001970:EDAR	.	.	0.806319	0.415567	0.783744
chr10	37680394	37680608	6	ENSCAFG00000002099:NCK2	.	.	0.8693	0.713708	0.75056
chr10	38003543	38003606	5	ENSCAFG00000002105:FHL2	.	.	0.49281	0.48799	0.149817
chr10	38439513	38439702	5	ENSCAFG00000046014:ENSCAFG00000046014	.	.	0.261374	0.412474	0.822911
chr10	39849520	39849650	8	.	.	.	0.721936	0.349318	0.371061
chr10	41847069	41847330	8	.	.	ENSCAFG00000002223:NPAS2;295	0.731549	0.631877	0.365085
chr10	41847476	41847744	14	ENSCAFG00000002223:NPAS2	.	.	0.736996	0.678738	0.313805
chr10	41870802	41870999	8	ENSCAFG00000002223:NPAS2	.	.	0.506617	0.516568	0.385216
chr10	43235131	43235252	6	ENSCAFG00000023079:AFF3	.	.	0.1895	0.361675	0.039463
chr10	45501111	45501310	11	.	.	.	0.482703	0.893409	0.0569362
chr10	47537973	47538253	20	.	.	.	0.625376	0.701139	0.464839
chr10	48057705	48058049	14	ENSCAFG00000002610:PRKCE	.	.	0.175936	0.731306	0.0108442
chr10	49294873	49295083	12	ENSCAFG00000002641:TTC7A	.	.	0.0405771	0.701991	0.945358
chr10	55872502	55872603	5	ENSCAFG00000002762:EML6	.	.	0.947815	0.713846	0.435962
chr10	56038128	56038398	8	.	.	.	0.145382	0.672354	0.187444
chr10	56163841	56163883	7	ENSCAFG00000043661:ENSCAFG00000043661	.	.	0.849371	0.22451	0.4671
chr10	62138624	62139012	9	.	.	ENSCAFG00000003094:B3GNT2;6105	0.794568	0.702529	0.688159
chr10	62832076	62832532	15	ENSCAFG00000029600:OTX1	.	.	0.0105687	0.0951327	0.00147085
chr10	63929357	63929538	12	.	.	.	0.374571	0.751374	0.217692
chr10	64175480	64175706	8	.	.	ENSCAFG00000003175:AFTPH;5047	0.699768	0.260013	0.343648
chr10	64433175	64433242	9	ENSCAFG00000042158:ENSCAFG00000042158	.	.	0.781081	0.700872	0.60963
chr10	64737618	64737678	5	.	.	ENSCAFG00000003197:ACTR2;7066	0.172697	0.713708	0.179711
chr10	64738044	64738167	6	.	.	ENSCAFG00000003197:ACTR2;7492	0.922233	0.213893	0.910953
chr10	67016629	67016857	5	.	.	.	0.812148	0.617403	0.794888
chr10	67231751	67231930	8	ENSCAFG00000003256:PNO1	.	.	0.788006	0.57181	0.873852
chr10	67425005	67425144	5	.	.	ENSCAFG00000003260:PLEK;3759	0.593103	0.398536	0.211969
chr10	67531143	67531315	5	.	.	ENSCAFG00000035875:ENSCAFG00000035875;4839	0.908824	0.635456	0.525365
chr10	67626493	67626559	7	.	.	.	0.34079	0.713708	0.561866
chr10	67738557	67738633	6	.	.	.	0.69584	0.668602	0.319279
chr10	67958674	67958772	6	ENSCAFG00000003276:ANTXR1	.	.	0.898847	0.265852	0.758819
chr10	67959181	67959287	7	ENSCAFG00000003276:ANTXR1	.	.	0.838544	0.0813063	0.936746
chr10	67975841	67976046	11	ENSCAFG00000003276:ANTXR1	.	.	0.732824	0.119623	0.803271
chr10	68168332	68168637	10	ENSCAFG00000003309:AAK1	.	.	0.418598	0.286543	0.194056
chr10	68399314	68399774	29	ENSCAFG00000033628:ENSCAFG00000033628	.	.	0.993612	0.462707	0.962599
chr10	68416668	68416805	11	.	.	.	0.362196	0.515544	0.315624
chr10	68530677	68530883	11	.	ENSCAFG00000003319:SNRNP27	ENSCAFG00000003319:SNRNP27;370	0.240782	0.0597221	0.508718
chr10	68532660	68532782	13	ENSCAFG00000003319:SNRNP27	.	.	0.646931	0.655643	0.800475
chr10	68848616	68848732	7	.	.	ENSCAFG00000003353:ENSCAFG00000003353;6870	0.0544579	0.653483	0.0657312
chr10	68932961	68933293	12	ENSCAFG00000003366:TGFA	.	.	0.946768	0.65082	0.513449
chr10	68943793	68943928	6	ENSCAFG00000003366:TGFA	.	.	0.791084	0.479746	0.742327
chr10	68944812	68944977	11	ENSCAFG00000003366:TGFA	.	.	0.794447	0.398536	0.522971
chr10	69189542	69189948	11	.	.	ENSCAFG00000003431:CLEC4F;9629	0.845779	0.720913	0.552025
chr10	69190088	69190515	24	.	.	.	0.981416	0.542191	0.985611
chr11	445042	445141	5	.	ENSCAFG00000012697:TRIM52	ENSCAFG00000012697:TRIM52;84	0.936301	0.683138	0.696199
chr11	21119274	21119325	6	ENSCAFG00000000914:SHROOM1	.	.	0.0725191	0.274178	0.00327124
chr11	21119569	21119745	10	ENSCAFG00000000914:SHROOM1	.	.	0.00190737	0.531207	1.76814e-05
chr11	24107991	24108162	13	.	.	ENSCAFG00000001103:TRPC7;5770	0.57211	0.316404	0.106795
chr11	26808244	26808915	46	.	.	ENSCAFG00000049268:ENSCAFG00000049268;6219	0.013747	0.731306	3.42987e-05
chr11	29501359	29501460	5	ENSCAFG00000001460:PTPRD	.	.	0.452311	0.663168	0.184842
chr11	36947009	36947216	7	ENSCAFG00000001562:BNC2	.	.	0.794447	0.549026	0.431604
chr11	44971859	44972064	10	.	.	.	0.861278	0.0373798	0.856809
chr11	45414757	45414879	7	.	.	ENSCAFG00000029839:ENSCAFG00000029839;1697	0.807891	0.756086	0.576771
chr11	49686860	49687088	14	.	.	.	0.875946	0.00513232	0.723221
chr11	52341496	52341721	6	ENSCAFG00000029463:SPAG8	ENSCAFG00000029463:SPAG8	.	0.99367	0.260013	0.324809
chr11	54594783	54595329	15	ENSCAFG00000031828:ENSCAFG00000031828	ENSCAFG00000031828:ENSCAFG00000031828	.	0.108093	0.29461	0.0151933
chr11	54599293	54599596	16	.	.	ENSCAFG00000031828:ENSCAFG00000031828;4316	0.0165945	0.303971	0.0140406
chr11	54599728	54599882	7	.	.	ENSCAFG00000031828:ENSCAFG00000031828;4751	0.0130059	0.283286	0.0011529
chr11	54604245	54604397	6	.	.	ENSCAFG00000031828:ENSCAFG00000031828;9268	0.0491024	0.145416	0.014801
chr11	55344100	55344197	8	ENSCAFG00000002469:NANS	.	.	0.12217	0.731306	0.67483
chr11	55895323	55895484	9	.	.	ENSCAFG00000002492:ANKS6;2067	0.65455	0.0687924	0.589319
chr11	55966754	55966878	6	.	.	.	0.935653	0.778797	0.547133
chr11	56810326	56810490	11	.	.	ENSCAFG00000045952:NR4A3;2314	0.0116735	0.985719	0.000686792
chr11	56813789	56813825	5	ENSCAFG00000045952:NR4A3	.	.	0.00676053	0.943784	0.000130879
chr11	63995072	63995171	10	ENSCAFG00000046806:ENSCAFG00000046806	.	.	0.702002	0.777498	0.280453
chr11	64837428	64837701	7	.	.	ENSCAFG00000002894:PALM2AKAP2;4466	0.835472	0.651265	0.953976
chr11	65068983	65069181	7	ENSCAFG00000002894:PALM2AKAP2	.	.	0.766597	0.55675	0.586801
chr11	65183098	65183242	5	.	.	ENSCAFG00000029601:C11H9orf152;7103	0.514442	0.740569	0.196744
chr11	66038221	66038586	31	.	.	ENSCAFG00000002983:OR2K2;5135	0.822666	0.727641	0.974103
chr11	68080563	68080658	11	.	.	.	0.0173611	0.668776	0.000210539
chr11	68507711	68507972	7	ENSCAFG00000003327:COL27A1	.	.	0.762452	0.453274	0.604526
chr11	68557205	68557420	16	ENSCAFG00000003331:ENSCAFG00000003331	ENSCAFG00000003331:ENSCAFG00000003331	.	0.976381	0.00295282	0.576771
chr11	68625405	68625809	17	ENSCAFG00000003344:WHRN	.	.	0.747295	0.672354	0.383175
chr11	68659029	68659143	11	ENSCAFG00000003344:WHRN	.	.	0.791002	0.653902	0.77264
chr11	68659363	68659418	6	ENSCAFG00000003344:WHRN	.	.	0.899271	0.639628	0.494652
chr11	68666328	68667025	29	ENSCAFG00000003344:WHRN	.	.	0.846403	0.190287	0.272056
chr11	68699427	68699609	20	ENSCAFG00000003344:WHRN	.	.	0.0704094	0.856545	0.000216289
chr11	68711226	68711397	5	.	.	.	0.908047	9.64924e-05	0.672175
chr11	68826578	68826692	6	.	.	.	0.947494	0.22359	0.401753
chr11	70025405	70025574	7	ENSCAFG00000003488:PAPPA	.	.	0.486774	0.740595	0.976979
chr11	71393194	71393567	21	.	.	ENSCAFG00000041405:ENSCAFG00000041405;8304	0.605928	0.361675	0.985611
chr11	72563920	72564154	7	ENSCAFG00000044481:ENSCAFG00000044481	ENSCAFG00000044481:ENSCAFG00000044481	.	0.855336	0.531207	0.219138
chr11	72695576	72696230	32	ENSCAFG00000003526:BRINP1	.	.	0.329675	0.468543	0.619891
chr11	72760817	72761054	7	ENSCAFG00000003526:BRINP1	.	.	0.655019	0.539854	0.579271
chr11	73612264	73612676	19	ENSCAFG00000003560:CDK5RAP2	.	.	0.580772	0.545388	0.868165
chr11	73614555	73614789	8	ENSCAFG00000003560:CDK5RAP2	.	.	0.100955	0.223097	0.18355
chr11	73693584	73693826	22	.	.	ENSCAFG00000003560:CDK5RAP2;3386	0.951724	0.0225839	0.297723
chr11	73704617	73704756	9	.	.	.	0.819002	0.702529	0.76987
chr11	73795913	73796044	5	.	.	.	0.736853	0.613298	0.0626937
chr11	74186926	74187198	13	.	.	.	0.83567	0.0827923	0.648451
chr11	74222077	74222425	11	.	.	ENSCAFG00000048660:ENSCAFG00000048660;1728	0.33691	0.860004	0.451393
chr12	773751	773847	5	.	.	.	0.55508	0.767682	0.315624
chr12	907165	907396	5	ENSCAFG00000000487:DLA88	.	.	0.386455	0.713708	0.885244
chr12	939965	940470	29	ENSCAFG00000000487:DLA88,ENSCAFG00000032222:DLA-64	.	.	0.187161	0.502467	0.792098
chr12	1508564	1508796	8	ENSCAFG00000000751:TNXB,ENSCAFG00000041232:ENSCAFG00000041232	.	.	0.825436	0.579331	0.997122
chr12	2992470	2992573	6	ENSCAFG00000001130:ITPR3	.	.	0.34079	0.668602	0.0249433
chr12	3340111	3340279	9	.	.	ENSCAFG00000001202:GRM4;6116	0.955209	0.0827288	0.680151
chr12	4262757	4262829	5	ENSCAFG00000001277:ANKS1A	.	.	0.924536	0.134526	0.75056
chr12	5229963	5230144	5	.	.	ENSCAFG00000001378:MAPK14;9361	0.945757	0.562698	0.837002
chr12	5729502	5729549	6	ENSCAFG00000047237:ENSCAFG00000047237	.	.	0.33366	0.169971	0.96835
chr12	5845634	5845769	9	ENSCAFG00000001423:CPNE5,ENSCAFG00000029853:CDKN1A	.	.	0.868262	0.720389	0.83418
chr12	7156293	7156490	8	ENSCAFG00000001492:BTBD9	.	.	0.829788	0.655908	0.643221
chr12	8328726	8328786	5	ENSCAFG00000001560:KIF6	.	.	0.791002	0.48799	0.412283
chr12	8329028	8329517	33	ENSCAFG00000001560:KIF6	.	.	0.655019	0.388777	0.210554
chr12	9216034	9216147	5	ENSCAFG00000001571:LRFN2	.	.	0.914746	0.492153	0.862484
chr12	10199226	10199261	7	.	.	ENSCAFG00000046753:ENSCAFG00000046753;1285	0.000866087	0.787216	2.83146e-06
chr12	12683521	12683747	26	ENSCAFG00000001986:TMEM151B	.	.	0.0359478	0.676341	4.99747e-05
chr12	14252559	14252749	6	ENSCAFG00000002016:CLIC5	.	.	0.936764	0.701023	0.278761
chr12	20407767	20407869	6	ENSCAFG00000024271:ENSCAFG00000024271	.	.	0.264599	0.684762	0.315624
chr12	33399000	33399295	7	ENSCAFG00000002616:B3GAT2	.	.	0.74106	0.320641	0.202194
chr12	36840565	36840762	5	.	.	ENSCAFG00000002702:COL12A1;1944	0.170287	0.764131	0.000974685
chr12	38819250	38819441	22	ENSCAFG00000002782:MEI4	.	.	0.765932	0.601158	0.997122
chr12	42873742	42873798	9	ENSCAFG00000002876:TPBG	.	.	0.000389878	0.599926	0.0218741
chr12	63874924	63875209	20	ENSCAFG00000003710:CRYBG1	.	.	0.796275	0.419839	0.403847
chr12	64812004	64812204	8	.	.	.	0.870935	0.978675	0.334151
chr12	65703386	65703584	6	.	.	.	0.736996	0.213893	0.677488
chr12	65735097	65735364	7	.	.	.	0.902853	0.0580612	0.982734
chr12	65849085	65849318	11	ENSCAFG00000003784:ARMC2	.	.	0.762452	0.143227	0.367071
chr12	66510326	66510454	8	ENSCAFG00000003842:FIG4	.	.	0.859021	0.456827	0.767103
chr12	67464546	67464639	8	.	.	.	0.593361	0.655643	0.666876
chr12	67707219	67707307	8	ENSCAFG00000003922:SLC16A10	.	.	0.919429	0.665437	0.953976
chr12	68133135	68133350	5	ENSCAFG00000003995:FYN	.	.	0.746817	0.713708	0.953976
chr12	68135459	68135778	10	ENSCAFG00000003995:FYN	.	.	0.541489	0.582718	0.706968
chr12	68455702	68455753	5	.	.	.	0.791692	0.0472379	0.908091
chr12	68647871	68648033	8	ENSCAFG00000004043:LAMA4	.	.	0.46774	0.756931	0.0965702
chr12	70048552	70048687	10	.	ENSCAFG00000041070:ENSCAFG00000041070	ENSCAFG00000041070:ENSCAFG00000041070;718	0.501848	0.573591	0.908091
chr12	70212283	70212394	5	ENSCAFG00000004054:HS3ST5	.	.	0.484813	0.738325	0.306595
chr12	70352614	70352657	6	ENSCAFG00000004054:HS3ST5	.	.	0.852753	0.623908	0.851141
chr12	70441495	70441667	10	.	.	.	0.349714	0.762732	0.106795
chr12	71936195	71936331	10	ENSCAFG00000004071:PHF10,ENSCAFG00000023729:TSPYL1	.	.	0.872071	0.618106	0.462584
chr12	72032309	72032564	17	.	.	ENSCAFG00000004084:ERMARD;8798	0.025799	0.640406	0.134676
chr12	72116596	72116803	7	ENSCAFG00000044021:ENSCAFG00000044021	.	.	0.0312732	0.677169	0.0138555
chr12	72150209	72150561	20	ENSCAFG00000044021:ENSCAFG00000044021,ENSCAFG00000048748:ENSCAFG00000048748	.	.	0.780089	0.701589	0.564338
chr12	72164073	72164269	7	ENSCAFG00000044021:ENSCAFG00000044021,ENSCAFG00000048748:ENSCAFG00000048748	.	.	0.233799	0.643979	0.0574932
chr12	72181310	72181475	9	ENSCAFG00000044021:ENSCAFG00000044021	.	.	0.960357	0.874184	0.429434
chr12	72199993	72200226	18	ENSCAFG00000044021:ENSCAFG00000044021	.	.	0.622121	0.673722	0.414406
chr12	72271280	72271346	5	ENSCAFG00000004094:DLL1	.	.	0.933596	0.768677	0.953976
chr13	402103	402140	5	.	.	ENSCAFG00000000469:POP1;5476	0.794447	0.308512	0.420812
chr13	402355	402439	7	.	.	ENSCAFG00000000469:POP1;5728	0.918566	0.0293078	0.200822
chr13	410687	410745	8	.	.	.	0.945757	0.185625	0.310187
chr13	2286915	2287128	12	.	.	.	0.964149	0.777498	0.922407
chr13	2595888	2596201	15	ENSCAFG00000049698:ENSCAFG00000049698	.	.	0.765779	0.0311013	0.59437
chr13	2721026	2721367	27	.	.	ENSCAFG00000000580:ENSCAFG00000000580;7904	0.716299	0.623737	0.742327
chr13	4575734	4576002	13	ENSCAFG00000000649:ATP6V1C1	.	.	0.761719	0.692591	0.913815
chr13	5574087	5574216	10	.	.	ENSCAFG00000000675:DCSTAMP;2120	0.794447	0.467435	0.794888
chr13	5658662	5658700	6	ENSCAFG00000000676:DPYS	.	.	0.806319	0.705068	0.876698
chr13	6784854	6785279	12	ENSCAFG00000000678:ZFPM2	.	.	0.200467	0.758772	0.00053355
chr13	7299884	7300020	5	ENSCAFG00000000680:OXR1	.	.	0.911565	0.0111193	0.178443
chr13	10179706	10179896	5	ENSCAFG00000000741:SYBU	.	.	0.9783	0.89932	0.853974
chr13	16214005	16214169	5	ENSCAFG00000000816:EIF3H,ENSCAFG00000000821:UTP23	.	.	0.52562	0.160657	0.272056
chr13	17399706	17399772	7	ENSCAFG00000000831:EXT1	.	.	0.20772	0.64074	0.216252
chr13	19632054	19632166	5	.	.	ENSCAFG00000045258:ENSCAFG00000045258;4089	0.787035	0.168984	0.515822
chr13	21416122	21416338	7	.	.	ENSCAFG00000000974:DERL1;3014	0.904612	0.367181	0.871008
chr13	22639291	22639472	23	ENSCAFG00000001050:MTSS1	.	.	0.615008	0.1243	0.504008
chr13	25296184	25296417	10	ENSCAFG00000035602:ENSCAFG00000035602,ENSCAFG00000047881:ENSCAFG00000047881	.	.	0.0879594	0.820235	6.86405e-06
chr13	29660457	29660723	8	ENSCAFG00000001133:CCN4,ENSCAFG00000001141:NDRG1	.	.	0.904612	0.510355	0.71779
chr13	29703488	29703642	7	ENSCAFG00000001141:NDRG1	.	.	0.746929	5.16105e-05	0.559399
chr13	29938403	29938674	20	ENSCAFG00000049306:ENSCAFG00000049306	.	.	0.0961018	0.18903	0.00103859
chr13	30307574	30307786	5	.	.	.	0.794447	1.39046e-10	0.571784
chr13	33897801	33897943	9	ENSCAFG00000001178:COL22A1	.	.	0.791002	0.218847	0.876698
chr13	34530852	34531090	8	.	.	.	0.511906	0.740548	0.0688775
chr13	34623675	34623954	16	ENSCAFG00000001181:TRAPPC9	.	.	0.46774	0.531207	0.515822
chr13	34838264	34838413	5	ENSCAFG00000001181:TRAPPC9	.	.	0.845779	0.0425609	0.287286
chr13	35579882	35580085	9	ENSCAFG00000048433:ENSCAFG00000048433	.	.	0.758677	0.0352918	0.12258
chr13	35642432	35642555	6	.	.	.	0.803089	0.1177	0.591843
chr13	35665382	35665423	6	.	.	.	0.298913	0.153087	0.03467
chr13	35861394	35861537	6	.	ENSCAFG00000045128:ENSCAFG00000045128	ENSCAFG00000045128:ENSCAFG00000045128;816	0.767336	0.358745	0.922407
chr13	35861829	35862023	17	.	ENSCAFG00000045128:ENSCAFG00000045128	ENSCAFG00000045128:ENSCAFG00000045128;1251	0.658115	0.18903	0.77264
chr13	35862365	35862558	10	.	.	ENSCAFG00000045128:ENSCAFG00000045128;1787	0.546172	0.299815	0.899515
chr13	35890050	35890119	7	ENSCAFG00000001250:MROH5	.	.	0.515472	0.105082	0.0870761
chr13	35892157	35892301	9	ENSCAFG00000001250:MROH5	.	.	0.822667	0.623908	0.109468
chr13	35919694	35919753	8	ENSCAFG00000001250:MROH5	.	.	0.711633	0.497454	0.357204
chr13	35974124	35974218	7	ENSCAFG00000045381:ENSCAFG00000045381	.	.	0.965739	0.000126691	0.260564
chr13	36167253	36167431	10	ENSCAFG00000049490:ENSCAFG00000049490	.	.	0.350835	0.792932	0.0317344
chr13	36175136	36175192	5	ENSCAFG00000049490:ENSCAFG00000049490	.	.	0.691916	0.549026	0.418671
chr13	36176586	36176706	9	ENSCAFG00000049490:ENSCAFG00000049490	.	.	0.249785	0.816953	0.0151933
chr13	36441207	36441519	12	.	.	ENSCAFG00000001264:TSNARE1;1605	0.865641	0.402906	0.905231
chr13	36449443	36449631	12	ENSCAFG00000001264:TSNARE1	.	.	0.730903	0.3506	0.959724
chr13	36504051	36504291	8	ENSCAFG00000001264:TSNARE1	.	.	0.670191	0.637729	0.103304
chr13	36511882	36512268	13	ENSCAFG00000001264:TSNARE1	.	.	0.787035	0.226877	0.438149
chr13	36546172	36546316	6	ENSCAFG00000001264:TSNARE1	.	.	0.929741	0.228358	0.709669
chr13	36569094	36569193	9	ENSCAFG00000001264:TSNARE1	.	.	0.868575	0.462707	0.230934
chr13	36635164	36635464	18	ENSCAFG00000001269:ADGRB1	.	.	0.431834	0.55375	0.265451
chr13	36635787	36635977	9	ENSCAFG00000001269:ADGRB1	.	.	0.612027	0.150275	0.933876
chr13	36636723	36636995	7	ENSCAFG00000001269:ADGRB1	.	.	0.698948	0.23926	0.187444
chr13	36637165	36637233	5	ENSCAFG00000001269:ADGRB1	.	.	0.420784	0.431328	0.114958
chr13	36637385	36637477	6	ENSCAFG00000001269:ADGRB1	.	.	0.466213	0.1337	0.365085
chr13	36638566	36638632	5	ENSCAFG00000001269:ADGRB1	.	.	0.284265	0.642531	0.0111501
chr13	37008190	37008406	9	.	.	ENSCAFG00000028810:GPIHBP1;1117	0.10488	0.595327	0.0818642
chr13	37132548	37132721	6	ENSCAFG00000001299:ZC3H3	.	.	0.599361	0.634279	0.0848135
chr13	37256508	37256668	8	.	ENSCAFG00000001317:EEF1D	ENSCAFG00000001319:TIGD5;230	0.375616	0.579905	0.658956
chr13	37304160	37304200	7	ENSCAFG00000031942:CCDC166	.	.	0.786408	0.702923	0.34749
chr13	37325721	37325882	8	ENSCAFG00000032391:FAM83H	.	.	0.018484	0.659332	0.0240746
chr13	37348374	37348613	11	.	.	ENSCAFG00000001372:SCRIB;7792	0.46774	0.531207	0.252546
chr13	37348739	37349029	17	.	.	ENSCAFG00000001372:SCRIB;7376	0.454724	0.514052	0.229438
chr13	37531908	37532168	12	ENSCAFG00000045168:ENSCAFG00000045168	.	.	0.736996	0.05602	0.856809
chr13	37709338	37709483	7	ENSCAFG00000001554:BOP1,ENSCAFG00000043750:ENSCAFG00000043750	.	.	0.512676	0.848933	0.11403
chr13	37758250	37758523	15	ENSCAFG00000048705:ENSCAFG00000048705	.	.	0.766597	0.0752089	0.214818
chr13	37927210	37927444	17	ENSCAFG00000048494:ENSCAFG00000048494	.	.	0.58802	0.522418	0.174677
chr13	38260661	38260739	5	.	.	ENSCAFG00000049071:ENSCAFG00000049071;1979	0.464741	0.246631	0.223515
chr13	38878232	38878656	18	.	.	ENSCAFG00000044813:ENSCAFG00000044813;3862	0.563633	0.877801	0.0734694
chr13	39209230	39209442	13	ENSCAFG00000016645:ENSCAFG00000016645	ENSCAFG00000016645:ENSCAFG00000016645	.	0.0504901	0.65277	0.0901614
chr13	39308042	39308107	10	.	.	.	0.52191	0.778648	0.508718
chr13	39308212	39308266	7	.	.	.	0.577012	0.89712	0.638008
chr13	39617860	39617914	5	.	.	.	0.941763	0.194008	0.268741
chr13	41230739	41231112	38	ENSCAFG00000001871:GNPDA2	.	.	0.828274	0.519211	0.49932
chr13	44877526	44877579	5	ENSCAFG00000001999:DCUN1D4	.	.	0.373451	0.0827923	0.899515
chr13	45504836	45505184	31	.	.	ENSCAFG00000029742:ENSCAFG00000029742;5489	0.356018	0.568711	0.0597627
chr13	45578579	45578962	34	.	ENSCAFG00000002019:RASL11B	ENSCAFG00000002019:RASL11B;455	0.990931	0.912096	0.326665
chr13	46999902	47000067	7	.	.	.	0.342581	0.813992	0.0782846
chr13	49195820	49196077	12	ENSCAFG00000002330:IGFBP7	.	.	0.7795	0.146398	0.449171
chr13	58231466	58231644	5	ENSCAFG00000047883:ENSCAFG00000047883	ENSCAFG00000002765:UBA6,ENSCAFG00000047883:ENSCAFG00000047883	.	0.00841179	0.8597	0.0863171
chr13	59996014	59996085	5	ENSCAFG00000002913:UTP3	.	.	0.735933	0.104292	0.569297
chr13	63237468	63237525	6	.	.	ENSCAFG00000027761:U6;6923	0.959788	0.525326	0.62763
chr13	63241607	63241677	5	.	.	.	0.846804	0.835929	0.458091
chr14	812022	812069	5	ENSCAFG00000001170:GJC2	.	.	0.206172	0.29602	0.0179504
chr14	937191	937302	5	.	.	.	0.454724	0.79944	0.581777
chr14	4815847	4815943	6	ENSCAFG00000001362:PLXNA4	.	.	0.486303	0.985853	0.33983
chr14	5316270	5316476	7	.	.	.	0.342207	0.720389	0.607076
chr14	6169618	6169774	6	.	.	.	0.565582	0.986054	0.334151
chr14	6193729	6193871	9	.	.	ENSCAFG00000020452:ENSCAFG00000020452;8814	0.360606	0.844347	0.10074
chr14	6744745	6745144	30	.	.	ENSCAFG00000001495:TMEM209;6540	0.30364	0.713708	0.240045
chr14	7960992	7961288	8	.	.	ENSCAFG00000032016:ENSCAFG00000032016;2196	0.509587	0.399613	0.0243615
chr14	8765800	8765930	7	.	.	.	0.87436	0.175295	0.83136
chr14	20563475	20563631	7	.	.	ENSCAFG00000002118:PON3;2010	0.571249	0.224379	0.574275
chr14	31742769	31742861	6	ENSCAFG00000002448:AHR	.	.	0.901369	0.113948	0.473914
chr14	39169626	39170265	26	ENSCAFG00000040479:ENSCAFG00000040479	ENSCAFG00000040479:ENSCAFG00000040479	.	0.743464	0.0393614	0.822911
chr14	39252316	39252446	10	.	.	.	0.844624	0.924966	0.520583
chr14	40275863	40276263	22	ENSCAFG00000002942:HOXA2	ENSCAFG00000002942:HOXA2	.	0.99998	0.191049	0.868165
chr14	40276575	40276920	12	.	ENSCAFG00000002942:HOXA2	ENSCAFG00000002942:HOXA2;337	0.940259	0.643771	0.630219
chr14	40304734	40304954	19	.	ENSCAFG00000002948:HOXA4	ENSCAFG00000002948:HOXA4;414	0.465719	0.759389	0.745068
chr14	40316928	40317100	12	ENSCAFG00000002950:HOXA5	.	.	0.0425285	0.786433	0.783744
chr14	40366725	40367018	12	.	.	ENSCAFG00000002970:HOXA13;6041	0.240788	0.656428	0.00127755
chr14	40941921	40942266	8	ENSCAFG00000002995:TAX1BP1,ENSCAFG00000003001:JAZF1	.	.	0.935895	0.462707	0.164898
chr14	43226339	43226390	5	ENSCAFG00000003074:NOD1	.	.	0.964321	0.705068	0.925273
chr14	45034018	45034234	5	ENSCAFG00000003151:FKBP9	.	.	0.786683	0.599153	0.549576
chr14	47161560	47161742	5	.	.	.	0.404425	0.912676	0.33983
chr14	47186270	47186450	5	.	.	.	0.181612	0.66548	0.800475
chr14	47285922	47286012	7	.	ENSCAFG00000003194:HERPUD2	ENSCAFG00000003194:HERPUD2;1394	0.993612	0.255909	0.653696
chr14	51667191	51667443	8	ENSCAFG00000003307:DOCK4	.	.	0.944751	0.592246	0.544694
chr14	54142630	54142865	16	ENSCAFG00000003393:MDFIC	.	.	0.718776	0.709061	0.522971
chr14	54734717	54734961	10	.	.	.	0.895177	0.752259	0.0768857
chr14	55852470	55852728	14	.	ENSCAFG00000003410:ST7	ENSCAFG00000003410:ST7;517	0.231835	0.168573	0.170965
chr14	59074720	59075157	14	ENSCAFG00000003481:ING3	.	.	0.732179	0.643983	0.817289
chr14	59075297	59075607	16	ENSCAFG00000003481:ING3	.	.	0.773871	0.599525	0.936746
chr14	59100907	59101012	10	.	.	ENSCAFG00000003492:CPED1;3484	0.326834	0.442178	0.873852
chr14	59584027	59584246	9	.	.	ENSCAFG00000042587:ENSCAFG00000042587;1657	0.240782	0.726575	0.672175
chr14	59847268	59847407	15	ENSCAFG00000003510:PTPRZ1	.	.	0.845779	0.402613	0.574275
chr14	59996689	59996822	9	ENSCAFG00000003532:AASS	.	.	0.293639	0.327582	0.00711867
chr14	60108458	60108590	5	ENSCAFG00000003553:CADPS2	.	.	0.725486	0.912096	0.71508
chr14	60604531	60604645	7	.	.	.	0.736815	0.488246	0.589319
chr14	60650292	60650630	18	.	.	.	0.406507	0.00222612	0.127523
chr15	2206032	2206119	5	ENSCAFG00000002814:KCNQ4	.	.	0.0883033	0.49531	0.00362725
chr15	3012011	3012167	6	ENSCAFG00000003022:MYCL	.	.	0.911565	0.223097	0.851141
chr15	3150794	3150922	9	ENSCAFG00000029263:ENSCAFG00000029263	.	.	0.850562	0.856704	0.680151
chr15	5429656	5429829	7	ENSCAFG00000003333:GRIK3	.	.	0.581394	0.647547	0.42727
chr15	5936421	5936448	5	ENSCAFG00000003388:SH3D21	.	.	0.044726	0.417907	0.0188743
chr15	5936559	5936636	6	ENSCAFG00000003388:SH3D21	.	.	0.0429627	0.577432	0.0213496
chr15	6107900	6108131	13	ENSCAFG00000032454:COL8A2	.	.	0.184826	0.678091	0.126523
chr15	7064870	7065022	5	ENSCAFG00000003602:DLGAP3	.	.	0.371448	0.29461	0.014801
chr15	7324276	7324492	8	ENSCAFG00000041371:ENSCAFG00000041371	.	.	0.758965	0.265268	0.217692
chr15	8392737	8392889	5	ENSCAFG00000003680:MYLK3	.	.	0.196679	0.720389	0.0768857
chr15	9904970	9905006	6	ENSCAFG00000003888:TTC39A	.	.	0.0030268	0.542191	0.460335
chr15	9905143	9905799	53	ENSCAFG00000003888:TTC39A	.	.	0.00445512	0.618106	0.596903
chr15	10872938	10872958	5	ENSCAFG00000041346:ENSCAFG00000041346	.	.	0.00112715	0.758772	0.000234344
chr15	12638074	12638185	5	ENSCAFG00000003982:SLC5A9	.	.	0.774713	0.996138	0.371061
chr15	12658159	12658327	5	.	ENSCAFG00000003982:SLC5A9	ENSCAFG00000003982:SLC5A9;948	0.829788	0.400554	0.45362
chr15	12973213	12973520	10	ENSCAFG00000024288:TRABD2B	.	.	0.54327	0.636478	0.0283411
chr15	13051553	13051737	10	.	.	.	0.0252833	0.348365	0.00332849
chr15	13271171	13271599	8	ENSCAFG00000042775:ENSCAFG00000042775,ENSCAFG00000049419:ENSCAFG00000049419	.	.	0.00760727	0.711743	0.00250553
chr15	13277832	13278126	13	ENSCAFG00000042775:ENSCAFG00000042775,ENSCAFG00000046926:ENSCAFG00000046926,ENSCAFG00000049419:ENSCAFG00000049419	.	NA,.,NA	0.046185	0.343386	0.0053858
chr15	15028190	15028614	40	ENSCAFG00000004619:HPDL	.	.	0.734944	0.257072	0.322959
chr15	15517237	15517412	6	.	ENSCAFG00000004701:DYNLT4,ENSCAFG00000030713:BTBD19	ENSCAFG00000004701:DYNLT4;957	0.192556	0.749541	0.214818
chr15	16110669	16110866	6	.	.	.	0.792771	0.227683	0.640613
chr15	17912371	17912516	5	.	.	ENSCAFG00000024274:RNASE12;6171	0.731549	0.800667	0.322959
chr15	17926273	17926583	16	.	.	ENSCAFG00000005424:OR6S1;7598	0.0127265	0.772925	0.000253663
chr15	17965751	17965856	6	.	.	.	0.335615	0.0223463	0.92814
chr15	17969535	17969689	5	.	.	.	0.375847	0.0504724	0.888096
chr15	18142549	18142648	7	.	.	.	0.00565685	0.701139	0.666876
chr15	18150341	18150694	12	.	.	.	0.67695	0.0490974	0.371061
chr15	18192992	18193164	19	ENSCAFG00000024620:TMEM253	.	.	0.963758	0.05602	0.982734
chr15	19483991	19484402	18	ENSCAFG00000005707:OSBPL8	.	.	0.28004	0.672354	0.554478
chr15	23049458	23049488	5	ENSCAFG00000005808:MYF5	.	.	0.362196	0.618106	0.420812
chr15	30206513	30206638	6	ENSCAFG00000047107:ENSCAFG00000047107	.	.	0.654684	0.0479964	0.758819
chr15	33428511	33428606	9	ENSCAFG00000044366:ENSCAFG00000044366	.	.	0.206172	0.135269	0.839826
chr15	33785440	33785885	32	ENSCAFG00000006180:SOCS2	ENSCAFG00000006180:SOCS2	.	0.585806	0.175553	0.0433808
chr15	33927801	33928015	14	ENSCAFG00000031691:CRADD	.	.	0.580975	0.655643	0.0500595
chr15	34394671	34394877	6	ENSCAFG00000006200:PLXNC1	.	.	0.883633	0.283138	0.677488
chr15	35429627	35429899	14	.	.	.	0.947494	0.687641	0.701577
chr15	38168119	38168185	6	ENSCAFG00000006596:ANKS1B	.	.	0.434743	0.400827	0.564338
chr15	38248653	38248779	10	ENSCAFG00000006596:ANKS1B	.	.	0.614614	0.428691	0.59437
chr15	39431200	39431378	16	.	.	ENSCAFG00000006752:SCYL2;3116	0.92417	0.702529	0.876698
chr15	39656513	39656675	7	ENSCAFG00000006883:GAS2L3	.	.	0.475726	0.0133241	0.177182
chr15	40759000	40759080	5	ENSCAFG00000007257:DRAM1	.	.	0.802529	0.505489	0.377091
chr15	40760196	40760254	9	ENSCAFG00000007257:DRAM1	.	.	0.219102	0.0859437	0.000328126
chr15	40761777	40762020	8	ENSCAFG00000007257:DRAM1	.	.	0.30683	0.631039	0.162513
chr15	42177290	42177369	7	.	.	.	0.471456	0.614147	0.216252
chr15	42263006	42263074	6	ENSCAFG00000007334:STAB2	.	.	0.716176	0.214009	0.0925272
chr15	43578906	43579239	7	ENSCAFG00000007566:ANAPC10	.	.	0.92599	0.937459	0.712373
chr15	44190456	44190606	9	.	.	.	0.790637	0.941438	0.745068
chr15	48119782	48119901	8	ENSCAFG00000007870:DCLK2	.	.	0.965065	0.45302	0.0591891
chr15	49980976	49981207	15	ENSCAFG00000048497:ENSCAFG00000048497	.	.	0.470971	0.526323	0.0505649
chr15	50508595	50508716	5	ENSCAFG00000008164:TMEM154	.	.	0.201636	0.762732	0.0597627
chr15	51068647	51069019	31	.	.	.	0.892381	0.0652148	0.873852
chr15	51106310	51106366	5	.	.	ENSCAFG00000049532:ENSCAFG00000049532;1549	0.725486	0.969593	0.873852
chr15	52301674	52301904	6	ENSCAFG00000048796:ENSCAFG00000048796	.	.	0.852961	0.666312	0.508718
chr15	52428933	52429089	8	.	.	.	0.823818	0.145203	0.825726
chr15	55427759	55427886	8	.	ENSCAFG00000048752:ENSCAFG00000048752	ENSCAFG00000048752:ENSCAFG00000048752;8	0.705857	0.850948	0.0547485
chr15	59415582	59415932	9	ENSCAFG00000041286:ENSCAFG00000041286	.	.	0.941346	0.516568	0.520583
chr15	59997133	59997269	5	ENSCAFG00000008804:MARCHF1	.	.	0.512245	0.720882	0.0957515
chr15	63417433	63417637	15	.	.	.	0.686601	0.305844	0.401753
chr15	63740616	63741052	19	.	.	ENSCAFG00000009003:DDX60;5697	0.389486	0.682368	0.311993
chr15	63741596	63741664	7	.	.	ENSCAFG00000009003:DDX60;6677	0.0635238	0.275472	0.837002
chr15	64064788	64064858	5	ENSCAFG00000042518:ENSCAFG00000042518	.	.	0.525482	0.794247	0.0306849
chr15	64118468	64118615	10	ENSCAFG00000044864:ENSCAFG00000044864	.	.	0.0548373	0.742309	0.00305034
chr16	94241	94339	6	ENSCAFG00000025598:HUS1	.	.	0.731549	0.164859	0.460335
chr16	397097	397252	11	ENSCAFG00000012301:TNS3	.	.	0.614083	0.409985	0.908091
chr16	2068509	2068745	7	.	.	.	0.762894	0.701139	0.369063
chr16	2596016	2596236	5	ENSCAFG00000003479:CNTNAP2	.	.	0.807597	0.599525	0.853974
chr16	7561935	7562039	5	ENSCAFG00000003893:AGK	.	.	0.33161	0.774256	0.166099
chr16	11243812	11243894	5	ENSCAFG00000003373:DGKI	.	.	0.00846323	0.656428	0.0235089
chr16	14357293	14357327	5	.	.	ENSCAFG00000025145:ZNF777;8735	0.0139993	0.771888	9.67488e-06
chr16	14745239	14745359	6	ENSCAFG00000043058:ENSCAFG00000043058	.	.	0.880836	0.731306	0.994244
chr16	14850436	14850635	11	.	ENSCAFG00000024858:ENSCAFG00000024858	ENSCAFG00000024858:ENSCAFG00000024858;921	0.772774	0.475513	0.905231
chr16	14850843	14850949	5	.	ENSCAFG00000024858:ENSCAFG00000024858	ENSCAFG00000024858:ENSCAFG00000024858;1328	0.613956	0.47193	0.725941
chr16	15518110	15518361	17	.	.	ENSCAFG00000004912:PRKAG2;3750	0.514925	0.883876	0.104169
chr16	15518588	15518662	5	.	.	ENSCAFG00000004912:PRKAG2;3449	0.577124	0.875547	0.589319
chr16	15518814	15518963	6	.	.	ENSCAFG00000004912:PRKAG2;3148	0.457273	0.949253	0.102444
chr16	15738574	15738754	9	ENSCAFG00000004912:PRKAG2	.	.	0.990931	0.357013	0.651071
chr16	16251277	16251460	18	ENSCAFG00000004961:CCT8L2	.	.	0.237485	0.897309	0.561866
chr16	17302392	17302486	7	.	.	.	0.738258	0.071166	0.371061
chr16	18196920	18197197	14	ENSCAFG00000045126:ENSCAFG00000045126	.	.	0.789014	0.201163	0.45362
chr16	18198293	18198443	8	ENSCAFG00000045126:ENSCAFG00000045126	.	.	0.614083	0.422404	0.449171
chr16	20113865	20114042	5	ENSCAFG00000032520:PTPRN2	.	.	0.981416	0.00255049	0.0306849
chr16	20811736	20811953	5	ENSCAFG00000005240:DYNC2I1	.	.	0.990468	0.00129678	0.936746
chr16	22212125	22212319	17	.	.	ENSCAFG00000005330:SH2D4A;2785	0.93593	0.0827288	0.473914
chr16	22941123	22941183	5	ENSCAFG00000005418:THAP1	.	.	0.185709	0.262734	0.0029446
chr16	24031837	24031893	6	ENSCAFG00000046604:ENSCAFG00000046604	.	.	0.910733	0.356692	0.00914791
chr16	25318740	25318877	8	.	.	ENSCAFG00000005748:IDO2;158	0.771282	0.792476	0.842652
chr16	27672344	27672422	5	ENSCAFG00000006224:ZNF703	.	.	0.0107766	0.441153	0.00228605
chr16	27763948	27764015	5	ENSCAFG00000047787:ENSCAFG00000047787	.	.	0.625376	0.713708	0.289009
chr16	28002290	28002353	5	.	.	.	0.603137	0.35918	0.0382196
chr16	35137853	35138045	10	.	.	ENSCAFG00000045986:ENSCAFG00000045986;9380	0.910733	3.54762e-09	0.60963
chr16	35810312	35810549	5	.	.	.	0.781053	3.54762e-09	0.195397
chr16	36000361	36000401	6	.	ENSCAFG00000039133:ENSCAFG00000039133	ENSCAFG00000039133:ENSCAFG00000039133;217	0.944751	0.615914	0.109468
chr16	36268111	36268258	11	.	.	.	0.9759	0.977387	0.152073
chr16	44847028	44847142	5	ENSCAFG00000007475:SORBS2	.	.	0.638316	0.132617	0.658956
chr16	46243142	46243191	5	.	.	ENSCAFG00000007793:ENPP6;4350	0.823818	0.0352918	0.709669
chr16	46528641	46528828	6	ENSCAFG00000007807:STOX2	.	.	0.0830356	0.316404	0.00744727
chr16	46561849	46562077	6	ENSCAFG00000007807:STOX2	.	.	0.00469612	0.720389	0.000328126
chr16	46585094	46585237	5	ENSCAFG00000007807:STOX2	.	.	0.0341648	0.379477	0.00250553
chr16	46913344	46913610	7	.	.	.	0.595041	0.702348	0.720504
chr16	47062323	47062602	8	ENSCAFG00000007906:WWC2	.	.	0.959949	0.121673	0.651071
chr16	47064435	47064497	5	ENSCAFG00000007906:WWC2	.	.	0.336821	0.672354	0.442541
chr16	52881537	52881755	16	.	ENSCAFG00000008409:VEGFC	ENSCAFG00000008409:VEGFC;1384	0.853976	0.651265	0.121609
chr16	53065269	53065435	9	.	.	.	0.8997	0.211371	0.295968
chr16	53305341	53305479	6	ENSCAFG00000008421:ASB5	.	.	0.950933	0.200818	0.249383
chr16	53308268	53308858	14	ENSCAFG00000008421:ASB5	.	.	0.95014	0.185625	0.118726
chr16	53316258	53316503	7	ENSCAFG00000008421:ASB5	.	.	0.92417	0.0955846	0.688159
chr16	53492943	53493301	18	.	.	.	0.781053	0.850025	0.121609
chr16	53558347	53558433	8	.	ENSCAFG00000008479:ENSCAFG00000008479	ENSCAFG00000008479:ENSCAFG00000008479;129	0.732179	0.749541	0.589319
chr16	54358120	54358288	11	ENSCAFG00000047251:ENSCAFG00000047251	.	.	0.898847	0.8597	0.896658
chr16	54375446	54375544	7	ENSCAFG00000047251:ENSCAFG00000047251	.	.	0.605284	0.169627	0.959724
chr16	58811478	58811812	13	.	.	ENSCAFG00000048911:ENSCAFG00000048911;4865	0.905366	0.160657	0.922407
chr16	58881600	58881711	11	.	ENSCAFG00000025075:DEFB1	ENSCAFG00000025075:DEFB1;9	0.115073	0.651265	0.527764
chr16	58977982	58978160	5	.	.	.	0.434743	0.742945	0.383175
chr17	89923	89949	5	ENSCAFG00000025168:FAM110C	.	.	0.425811	0.476147	0.0893827
chr17	315906	316235	13	.	.	.	0.213214	0.172714	0.747813
chr17	322376	322453	9	.	.	.	0.499415	0.752531	0.351357
chr17	326106	326210	6	.	.	.	0.628112	0.601458	0.292476
chr17	812583	812652	8	.	.	ENSCAFG00000003217:TPO;2541	0.916715	0.943784	0.94823
chr17	813744	813965	12	.	.	ENSCAFG00000003217:TPO;3702	0.787035	0.426568	0.896658
chr17	886459	886504	5	.	.	ENSCAFG00000049598:ENSCAFG00000049598;3328	0.331483	0.668776	0.0901614
chr17	898993	899159	7	.	.	ENSCAFG00000049598:ENSCAFG00000049598;7750	0.45211	0.208848	0.306595
chr17	1014747	1014856	10	ENSCAFG00000003240:MYT1L	.	.	0.888257	0.30153	0.640613
chr17	1410788	1411106	16	.	.	.	0.199438	0.678091	0.235461
chr17	1452734	1452837	6	.	.	.	0.835559	0.502467	0.134676
chr17	1472392	1472650	7	.	.	.	0.988907	0.1337	0.888096
chr17	2006284	2006745	12	ENSCAFG00000003254:TRAPPC12	.	.	0.0310558	0.775572	0.278761
chr17	2180949	2181120	7	.	.	ENSCAFG00000003265:COLEC11;852	0.000908353	0.892747	0.0018236
chr17	2197756	2197876	8	ENSCAFG00000003277:ALLC	.	.	0.0803627	0.834738	0.00250553
chr17	4336576	4336760	6	.	.	.	0.453158	0.18503	0.12258
chr17	4595226	4595587	11	ENSCAFG00000003300:RNF144A	.	.	0.23132	0.304674	0.77264
chr17	4595693	4595947	15	ENSCAFG00000003300:RNF144A	.	.	0.325995	0.326303	0.96835
chr17	5803814	5803900	5	ENSCAFG00000037035:ENSCAFG00000037035	.	.	0.774937	0.465467	0.405947
chr17	5835850	5835926	5	ENSCAFG00000037035:ENSCAFG00000037035	.	.	0.983708	0.601458	0.811675
chr17	5936231	5936463	6	ENSCAFG00000036703:ENSCAFG00000036703	.	.	0.496126	0.602564	0.71779
chr17	5942160	5942625	19	.	ENSCAFG00000036703:ENSCAFG00000036703	ENSCAFG00000036703:ENSCAFG00000036703;1122	0.805869	0.534573	0.416536
chr17	6205829	6205989	10	ENSCAFG00000003348:MBOAT2	.	.	0.240527	0.698161	0.0558343
chr17	6757136	6757298	9	.	.	.	0.111784	0.792932	0.0208351
chr17	7040444	7040520	5	ENSCAFG00000003405:KLF11	.	.	0.8997	0.778614	0.736853
chr17	7073933	7074166	7	.	.	.	0.542554	0.0373798	0.0273806
chr17	7902660	7902956	14	ENSCAFG00000003486:C17H2orf50	.	.	0.731549	0.291181	0.480778
chr17	11554743	11554841	5	.	.	.	0.75197	0.651265	0.112189
chr17	12190553	12190638	6	.	.	.	0.868736	0.567408	0.139954
chr17	14970035	14970114	5	ENSCAFG00000023413:TTC32	.	.	0.770586	0.836886	0.761578
chr17	15202112	15202190	7	.	.	.	0.654375	0.487402	0.345566
chr17	18178474	18178578	5	ENSCAFG00000003916:KLHL29	.	.	0.845587	0.974395	0.0848135
chr17	19564255	19564504	11	.	ENSCAFG00000004159:DNMT3A	ENSCAFG00000004159:DNMT3A;354	0.759229	2.26798e-06	0.893803
chr17	21336070	21336120	5	.	ENSCAFG00000004909:ZNF513	ENSCAFG00000004923:PPM1G;484	0.546172	0.684762	0.0475902
chr17	22708863	22709009	5	ENSCAFG00000029923:SPDYA	.	.	0.976381	0.753286	0.619891
chr17	24949714	24949858	5	ENSCAFG00000005609:XDH	.	.	0.613301	0.816585	0.410165
chr17	34367357	34367554	17	ENSCAFG00000006550:NEURL3	.	.	0.15208	0.275443	0.0221402
chr17	35749243	35749553	13	.	.	.	0.868736	0.9207	0.79768
chr17	36712867	36713146	12	ENSCAFG00000031118:ENSCAFG00000031118	.	.	0.537324	0.64797	0.800475
chr17	36850439	36850634	6	.	.	ENSCAFG00000041646:ENSCAFG00000041646;9889	0.562885	0.385087	0.132604
chr17	39262656	39263081	16	.	.	.	0.185709	0.89712	0.0177252
chr17	40129200	40129400	18	ENSCAFG00000007876:TRABD2A	.	.	0.309348	0.470565	0.127523
chr17	47421542	47421744	7	.	.	.	0.878221	0.29419	0.297723
chr17	48663146	48663238	7	.	ENSCAFG00000044686:MRPL53	ENSCAFG00000044686:MRPL53;360	0.609935	0.163436	0.336038
chr17	49735962	49736091	5	ENSCAFG00000008938:RAB11FIP5	.	.	0.683657	0.191049	0.492327
chr17	51082000	51082177	12	ENSCAFG00000009033:DYSF	.	.	0.536952	0.0352918	0.120642
chr17	51153758	51153843	7	ENSCAFG00000009033:DYSF	.	.	0.0946754	0.00771547	0.0471076
chr17	53360583	53361060	31	ENSCAFG00000009767:NHLH2	.	.	0.0207991	0.934181	0.00150036
chr17	53952666	53952806	6	.	.	.	0.337577	0.400827	0.49932
chr17	58150924	58151134	11	.	.	.	0.255631	0.655643	0.00620298
chr17	58777392	58777481	5	ENSCAFG00000011405:TXNIP	.	.	0.967433	0.000283438	0.273722
chr17	62752574	62752678	8	ENSCAFG00000013356:SLC16A1	.	.	0.996825	0.489386	0.527764
chr17	63547566	63547666	5	ENSCAFG00000013665:KCND3	.	.	0.858796	0.52577	0.882394
chr17	64147772	64148318	49	.	.	.	0.959788	0.309532	0.612189
chr18	82696	82733	5	ENSCAFG00000014131:C18H7orf57	.	.	0.502133	0.113419	0.12258
chr18	82888	82933	7	ENSCAFG00000014131:C18H7orf57	.	.	0.765586	0.431257	0.680151
chr18	1552673	1552818	10	.	.	ENSCAFG00000044437:ENSCAFG00000044437;5429	0.465719	0.655643	0.0358236
chr18	1855833	1855938	5	ENSCAFG00000003400:DDC	.	.	0.274809	0.689143	0.125529
chr18	1993032	1993378	12	ENSCAFG00000003422:GRB10	.	.	0.499415	0.607933	0.141027
chr18	2020349	2020448	7	.	.	ENSCAFG00000041586:ENSCAFG00000041586;4392	0.886233	0.663168	0.792098
chr18	7809676	7809925	15	ENSCAFG00000003535:GLI3	.	.	0.0225219	0.359667	0.0108442
chr18	7874849	7875022	5	ENSCAFG00000003535:GLI3	.	.	0.830527	1.41862e-06	0.11403
chr18	10712025	10712090	5	ENSCAFG00000003571:POU6F2	.	.	0.870658	0.00215885	0.389314
chr18	14453581	14453695	6	ENSCAFG00000004007:CDHR3	.	.	0.805869	0.246631	0.974103
chr18	14658852	14659002	9	.	.	ENSCAFG00000004012:ATXN7L1;2495	0.458326	0.00215885	0.0500595
chr18	15431720	15431784	7	ENSCAFG00000031463:ENSCAFG00000031463	.	.	0.845779	0.897309	0.59437
chr18	15480828	15481147	30	ENSCAFG00000031463:ENSCAFG00000031463	.	.	0.736853	0.603229	0.363106
chr18	15481365	15481628	11	ENSCAFG00000031463:ENSCAFG00000031463	.	.	0.962335	0.287585	0.916678
chr18	24969263	24969425	6	.	.	.	0.891297	0.422404	0.0863171
chr18	25388807	25389306	34	ENSCAFG00000006455:PSMD13	.	.	0.964149	0.106939	0.688159
chr18	25526952	25527002	10	ENSCAFG00000006492:B4GALNT4	.	.	0.964149	0.599926	0.182264
chr18	25657099	25657873	28	ENSCAFG00000006523:LRRC56	.	.	0.817324	0.654351	0.179711
chr18	25737546	25737967	34	ENSCAFG00000025183:EPS8L2	.	.	0.999255	0.245809	0.43378
chr18	25821302	25821420	7	.	.	ENSCAFG00000006657:ALKBH3;3457	0.943736	0.8597	0.0261397
chr18	26367452	26367638	7	.	.	.	0.428488	0.9849	0.123558
chr18	26377854	26377945	5	.	.	.	0.886834	0.592786	0.49932
chr18	26378176	26378223	8	.	.	.	0.792771	0.22359	0.265451
chr18	31704375	31704628	11	.	ENSCAFG00000042549:ENSCAFG00000042549	ENSCAFG00000042549:ENSCAFG00000042549;401	0.842727	0.900317	0.933876
chr18	33252538	33252749	7	.	.	.	0.64703	0.0955846	0.619891
chr18	33491038	33491161	9	ENSCAFG00000006977:ABTB2	.	.	0.0387824	0.638446	0.0531501
chr18	34007252	34007327	5	.	ENSCAFG00000029988:C18H11orf91	ENSCAFG00000029988:C18H11orf91;811	0.484813	0.972471	0.137826
chr18	34631001	34631053	6	.	ENSCAFG00000007308:DEPDC7	ENSCAFG00000007308:DEPDC7;553	0.425818	0.347013	0.324809
chr18	37532764	37533333	27	ENSCAFG00000007649:MPEG1	.	.	0.473247	0.585882	0.485381
chr18	37537212	37537336	5	.	.	ENSCAFG00000007651:DTX4;1006	0.677033	0.893922	0.397583
chr18	37553103	37553173	6	ENSCAFG00000007651:DTX4	.	.	0.92627	0.982628	0.280453
chr18	37626350	37626519	10	.	.	ENSCAFG00000025213:FAM111B;3836	0.93392	0.374066	0.504008
chr18	43502674	43502803	11	.	ENSCAFG00000009342:LARGE2	ENSCAFG00000009342:LARGE2;56	0.0278638	0.740569	0.00722687
chr18	43526477	43526710	8	.	ENSCAFG00000009363:MAPK8IP1	ENSCAFG00000009363:MAPK8IP1;99	0.205406	0.689312	0.79768
chr18	43711272	43711480	5	.	.	.	0.384486	0.768428	0.0138555
chr18	44204300	44204369	5	.	.	ENSCAFG00000009397:PRDM11;5017	0.794447	0.585882	0.480778
chr18	44511789	44512044	14	ENSCAFG00000009400:TP53I11	.	.	0.746817	0.595327	0.899515
chr18	45770629	45770764	5	ENSCAFG00000010003:MOB2	.	.	0.846804	0.458231	0.446956
chr18	46065481	46065677	9	.	.	ENSCAFG00000010058:SYT8;6818	0.140233	0.727327	0.000559033
chr18	46076236	46076403	7	ENSCAFG00000010081:TNNT3	.	.	0.774125	0.602564	0.039463
chr18	46082117	46082225	5	ENSCAFG00000010081:TNNT3	.	.	0.601904	0.446791	0.839826
chr18	46089181	46089300	5	ENSCAFG00000010077:LSP1,ENSCAFG00000010081:TNNT3	.	.	0.471456	0.720882	0.00095413
chr18	46185875	46186094	11	ENSCAFG00000033181:ENSCAFG00000033181	.	.	0.794447	0.701139	0.794888
chr18	46424757	46424936	5	ENSCAFG00000010112:TSPAN32	.	.	0.765932	0.731306	0.630219
chr18	46425249	46425465	9	ENSCAFG00000010112:TSPAN32	.	.	0.778074	0.856545	0.862484
chr18	46474260	46474380	6	.	.	ENSCAFG00000010121:CD81;393	0.588049	0.258676	0.408053
chr18	46552419	46552445	5	ENSCAFG00000010231:KCNQ1	.	.	0.284738	0.195925	0.33983
chr18	47006714	47007025	9	ENSCAFG00000010271:CARS1	.	.	0.171387	0.655643	0.0339172
chr18	47133406	47133548	8	.	.	ENSCAFG00000010353:MRGPRG;957	0.700333	0.364275	0.308388
chr18	47285892	47286127	10	.	ENSCAFG00000010442:ENSCAFG00000010442	ENSCAFG00000010442:ENSCAFG00000010442;1296	0.149296	0.544968	0.0109963
chr18	47632133	47632396	18	.	.	ENSCAFG00000010458:SHANK2;3392	0.0282649	0.752531	0.00224413
chr18	48175379	48175525	8	ENSCAFG00000010664:ANO1	.	.	0.359333	0.701991	0.0669766
chr18	48265019	48265185	5	ENSCAFG00000049735:ENSCAFG00000049735	.	.	0.703759	0.0391354	0.313805
chr18	48265367	48265475	5	ENSCAFG00000049735:ENSCAFG00000049735	.	.	0.478764	0.0461772	0.330395
chr18	49192893	49193220	18	ENSCAFG00000010766:TESMIN	.	.	0.822666	0.0686443	0.282152
chr18	50045093	50045222	15	ENSCAFG00000011565:CORO1B,ENSCAFG00000011597:CARNS1	.	.	0.867278	0.247803	0.361132
chr18	51659119	51659497	30	ENSCAFG00000013500:LTBP3	.	.	0.006042	0.0502383	0.00564776
chr18	52335856	52335931	9	ENSCAFG00000014161:CDC42BPG	.	.	0.731549	0.190539	0.75056
chr18	52978550	52978669	5	ENSCAFG00000014712:MACROD1	.	.	0.078562	0.655643	0.00327124
chr18	53779545	53779656	9	.	.	.	0.0104611	0.706713	0.00193117
chr18	53977291	53977740	32	.	ENSCAFG00000015710:UBXN1	ENSCAFG00000015710:UBXN1;322	0.201708	0.383259	0.0136723
chr18	54047189	54047356	7	.	ENSCAFG00000015822:TUT1	ENSCAFG00000015809:MTA2;1131	0.567543	0.000266849	0.345566
chr18	54236988	54237296	10	ENSCAFG00000015868:ASRGL1	.	.	0.863431	0.534173	0.794888
chr18	54476496	54477403	42	ENSCAFG00000015909:BEST1	.	.	0.951044	0.630023	0.306595
chr18	54744441	54744542	5	ENSCAFG00000016070:DAGLA	.	.	0.28004	0.307721	0.10074
chr18	55740105	55740202	5	.	ENSCAFG00000028588:MS4A13	ENSCAFG00000028588:MS4A13;538	0.647697	0.986931	0.250961
chr19	123581	123650	5	ENSCAFG00000003613:GAB1	.	.	0.775461	0.512703	0.0580544
chr19	123823	123906	5	ENSCAFG00000003613:GAB1	.	.	0.852961	0.346307	0.102444
chr19	1656092	1656152	10	.	.	.	0.795236	0.848906	0.736853
chr19	2582161	2582222	5	.	ENSCAFG00000028984:ENSCAFG00000028984	ENSCAFG00000028984:ENSCAFG00000028984;578	0.279429	0.651265	0.153209
chr19	2582349	2583212	80	ENSCAFG00000028984:ENSCAFG00000028984	ENSCAFG00000028984:ENSCAFG00000028984	.	0.402571	0.695182	0.49932
chr19	2584902	2585267	15	ENSCAFG00000028984:ENSCAFG00000028984,ENSCAFG00000042133:ENSCAFG00000042133	.	.	0.619697	0.00596166	0.345566
chr19	3242174	3242214	5	ENSCAFG00000044615:ENSCAFG00000044615	.	.	0.924536	0.285407	0.569297
chr19	4967996	4968034	5	ENSCAFG00000003758:PCDH18	.	.	0.00453259	0.651265	0.00220285
chr19	12201914	12202100	11	ENSCAFG00000003808:JADE1	.	.	0.0406073	0.701139	0.0324495
chr19	19011638	19011849	10	.	ENSCAFG00000041280:ENSCAFG00000041280	ENSCAFG00000041280:ENSCAFG00000041280;666	0.0118694	0.379994	0.000702393
chr19	28420374	28420498	11	.	ENSCAFG00000037290:ENSCAFG00000037290	ENSCAFG00000037290:ENSCAFG00000037290;1360	0.0901802	0.0969434	0.174677
chr19	29769906	29769991	5	ENSCAFG00000004844:RALB	.	.	0.758965	0.680415	0.070167
chr19	31011627	31011785	5	ENSCAFG00000004913:MARCO	.	.	0.862058	0.55675	0.865324
chr19	37281234	37281284	5	ENSCAFG00000005008:MGAT5	.	.	0.551567	0.701139	0.0933257
chr19	45970746	45970764	5	.	.	ENSCAFG00000025502:GTDC1;2345	0.293639	0.723424	0.0378119
chr19	50298959	50299268	13	.	.	.	0.307718	0.678091	0.0407373
chr19	50595330	50595566	14	ENSCAFG00000005610:KIF5C	.	.	0.867954	0.00840558	0.651071
chr19	50680841	50680983	9	.	.	ENSCAFG00000044486:ENSCAFG00000044486;2197	0.902986	0.0953043	0.513449
chr19	50691671	50691748	7	.	.	.	0.239057	0.684762	0.150942
chr19	51015481	51015595	6	.	.	.	0.408432	0.783877	0.367071
chr19	51785127	51785308	6	.	.	.	0.875179	0.0274309	0.131576
chr19	51842943	51843106	7	.	ENSCAFG00000044028:ENSCAFG00000044028	ENSCAFG00000044028:ENSCAFG00000044028,ENSCAFG00000047921:ENSCAFG00000047921;55,55	0.848536	0.163436	0.571784
chr19	52372479	52372541	7	.	.	.	0.8997	0.0342271	0.0990568
chr19	52558166	52558405	18	.	.	ENSCAFG00000005659:NMI;4593	0.335615	0.104292	0.187444
chr19	52727425	52727549	11	ENSCAFG00000005717:NEB	.	.	0.967433	0.672354	0.559399
chr19	52728221	52728471	27	ENSCAFG00000005717:NEB	.	.	0.82477	0.666312	0.377091
chr19	53178322	53178686	15	.	.	.	0.135631	0.307445	0.311993
chr19	53193411	53193642	16	.	.	.	0.794447	0.451686	0.33983
chr19	53496572	53496707	5	ENSCAFG00000005811:FMNL2	.	.	0.519819	0.48799	0.0925272
chr19	53523223	53523293	6	ENSCAFG00000005811:FMNL2	.	.	0.638499	0.740624	0.227948
chr19	53562797	53562977	11	ENSCAFG00000005811:FMNL2	.	.	0.0376543	0.594817	0.389314
chr19	53563084	53563371	16	ENSCAFG00000005811:FMNL2	.	.	0.0522216	0.597082	0.337931
chr19	53621215	53621273	5	ENSCAFG00000005811:FMNL2	.	.	0.835094	0.655643	0.925273
chr2	1356942	1356965	5	.	.	ENSCAFG00000023176:ENSCAFG00000023176;4478	0.819002	0.631043	0.233946
chr2	1382367	1382627	13	ENSCAFG00000044278:ENSCAFG00000044278	.	.	0.428488	0.0827923	0.0105451
chr2	2742272	2742453	11	ENSCAFG00000003737:PARD3	.	.	0.009642	0.608522	0.126523
chr2	3537183	3537318	5	ENSCAFG00000003776:NRP1	.	.	0.879967	0.162757	0.483077
chr2	6003551	6003634	9	.	.	.	0.303776	0.253746	0.11403
chr2	8432356	8432818	24	.	.	ENSCAFG00000049836:ENSCAFG00000049836;1817	0.54327	0.119824	0.619891
chr2	8876403	8876531	14	ENSCAFG00000004249:ARHGAP21	.	.	0.983708	0.701139	0.951103
chr2	8912102	8912345	9	ENSCAFG00000004237:KIAA1217	.	.	0.483924	0.0749068	0.028996
chr2	10677637	10677911	11	.	.	ENSCAFG00000035901:ENSCAFG00000035901;7595	0.00384546	0.32744	0.00130379
chr2	11338370	11338601	13	.	.	ENSCAFG00000004152:DNAJC1;4780	0.00978402	0.956772	6.08625e-05
chr2	15907833	15907887	5	ENSCAFG00000041142:ENSCAFG00000041142	.	.	0.924536	0.0659074	0.789311
chr2	15987412	15987808	19	.	.	ENSCAFG00000046937:ENSCAFG00000046937;266	0.21305	0.856704	0.173433
chr2	19211163	19211255	5	ENSCAFG00000031319:TMEM236	.	.	0.901369	0.0213367	0.828542
chr2	22793898	22793951	6	ENSCAFG00000004728:FRMD4A	.	.	0.317636	0.557995	0.00826214
chr2	24095649	24095771	5	ENSCAFG00000004784:CAMK1D	.	.	0.850462	0.655643	0.420812
chr2	24637122	24637581	15	ENSCAFG00000038009:ENSCAFG00000038009	.	.	0.929753	0.617456	0.383175
chr2	24925813	24926296	26	ENSCAFG00000048041:ENSCAFG00000048041	.	.	0.434743	0.0285323	0.150942
chr2	25313053	25313189	6	ENSCAFG00000004973:CELF2	.	.	0.732179	0.200818	0.76987
chr2	25315363	25315760	8	ENSCAFG00000004973:CELF2	.	.	0.0016462	0.945811	0.129538
chr2	28514527	28514701	7	.	.	ENSCAFG00000049815:ENSCAFG00000049815;5894	0.921492	0.346742	0.278761
chr2	28514802	28515009	8	.	.	ENSCAFG00000049815:ENSCAFG00000049815;5586	0.964181	0.132524	0.579271
chr2	28526380	28526448	5	.	.	ENSCAFG00000049815:ENSCAFG00000049815;3504	0.522825	0.672354	0.483077
chr2	28605060	28605339	8	.	.	.	0.8997	0.0391354	0.890949
chr2	29756417	29756451	6	ENSCAFG00000005194:PFKFB3	.	.	0.553164	0.672354	0.0870761
chr2	30172581	30172697	6	ENSCAFG00000005226:TASOR2	.	.	0.326834	0.679458	0.166099
chr2	30292179	30292319	8	.	ENSCAFG00000005233:ASB13	ENSCAFG00000005233:ASB13;1132	0.526169	0.384516	0.322959
chr2	30342431	30342634	9	.	.	ENSCAFG00000027751:U6;7242	0.95014	0.474691	0.638008
chr2	30407830	30408063	7	.	.	ENSCAFG00000024733:ENSCAFG00000024733;3439	0.366466	0.626732	0.0615086
chr2	30544790	30544943	6	.	.	ENSCAFG00000005250:UCN3;2509	0.654684	0.333067	0.355249
chr2	30694926	30695039	7	ENSCAFG00000005329:AKR1E2	.	.	0.812751	0.20109	0.792098
chr2	30745417	30745450	5	.	.	.	0.0808737	0.463307	0.00401459
chr2	32099772	32099915	6	.	ENSCAFG00000038309:ENSCAFG00000038309	ENSCAFG00000038309:ENSCAFG00000038309;972	0.8997	0.00679746	0.574275
chr2	32109376	32109528	7	.	.	ENSCAFG00000038309:ENSCAFG00000038309;682	0.947815	0.0614359	0.504008
chr2	32305659	32306078	26	.	.	.	0.508106	0.712004	0.141027
chr2	32372720	32372960	13	.	.	.	0.794447	0.139796	0.485381
chr2	33137489	33137676	6	.	.	.	0.8997	0.114738	0.656324
chr2	33142128	33142216	5	.	.	.	0.83021	0.672666	0.709669
chr2	33709566	33709620	6	ENSCAFG00000005519:WDR37,ENSCAFG00000029140:ADARB2	.	.	0.175428	0.556629	0.803271
chr2	33709832	33709914	8	ENSCAFG00000005519:WDR37,ENSCAFG00000029140:ADARB2	.	.	0.111111	0.701139	0.576771
chr2	33710030	33710236	7	ENSCAFG00000005519:WDR37,ENSCAFG00000029140:ADARB2	.	.	0.759229	0.656428	0.326665
chr2	33783015	33783173	7	ENSCAFG00000005519:WDR37,ENSCAFG00000029140:ADARB2	.	.	0.389843	0.792725	0.18355
chr2	33933466	33933537	6	.	.	ENSCAFG00000005536:GTPBP4;3100	0.0147501	0.854613	7.14294e-05
chr2	34385907	34386442	61	ENSCAFG00000005624:DIP2C	.	.	0.40293	0.401118	0.13677
chr2	34522875	34522979	8	ENSCAFG00000005669:ZMYND11	.	.	0.0603971	0.796287	0.00422066
chr2	34523197	34523653	19	ENSCAFG00000005669:ZMYND11	.	.	0.161944	0.816689	0.0103981
chr2	35000191	35000213	6	ENSCAFG00000005723:PSD2	.	.	0.794447	0.186408	0.313586
chr2	35000356	35000510	8	ENSCAFG00000005723:PSD2	.	.	0.927151	0.184669	0.114958
chr2	36834924	36835010	5	ENSCAFG00000006229:PCDH1	.	.	0.433296	0.0339302	0.150942
chr2	37508067	37508246	7	ENSCAFG00000031965:FGF1	.	.	0.209898	0.868789	0.720504
chr2	38628149	38628385	6	ENSCAFG00000034760:ENSCAFG00000034760	.	.	0.285334	0.637415	0.680151
chr2	41650178	41650584	41	ENSCAFG00000006592:STK32A	.	.	0.876886	0.379477	0.5182
chr2	43323730	43323882	9	.	.	ENSCAFG00000041474:ENSCAFG00000041474;3041	0.30409	0.958203	0.0210911
chr2	45383446	45383484	7	.	.	.	0.8997	0.447247	0.387262
chr2	47838204	47838291	8	.	ENSCAFG00000049899:ENSCAFG00000049899	ENSCAFG00000049899:ENSCAFG00000049899;440	0.791084	0.720389	0.145376
chr2	48755383	48755546	6	.	.	ENSCAFG00000007240:IPO11;6250	0.785775	0.143497	0.132604
chr2	52476562	52476726	10	ENSCAFG00000007586:MAST4,ENSCAFG00000042414:ENSCAFG00000042414	.	.	0.852961	0.299815	0.285568
chr2	55214803	55214927	10	ENSCAFG00000007950:MAP1B	.	.	0.988867	2.45941e-05	0.0386306
chr2	55235978	55236616	20	ENSCAFG00000007950:MAP1B	.	.	0.823818	0.0587325	0.905231
chr2	55525997	55526202	12	ENSCAFG00000007986:ZNF366	.	.	0.671657	0.574091	0.890949
chr2	56057864	56057934	6	.	.	ENSCAFG00000034138:ENSCAFG00000034138;1054	0.916011	0.456171	0.701577
chr2	56231555	56231769	22	.	.	.	0.160687	0.701023	0.709669
chr2	56359777	56360125	26	.	.	ENSCAFG00000008212:BTF3;5062	0.961223	0.379994	0.885244
chr2	56413335	56413507	16	.	.	.	0.0413682	0.749541	0.0170629
chr2	56659176	56659320	6	ENSCAFG00000008274:ARHGEF28	.	.	0.850462	0.678091	0.0855629
chr2	56728539	56728599	5	.	ENSCAFG00000047753:ENSCAFG00000047753	ENSCAFG00000047753:ENSCAFG00000047753;772	0.878221	0.713708	0.910953
chr2	56996774	56996841	6	.	.	ENSCAFG00000041259:ENSCAFG00000041259;4880	0.282413	0.69785	0.0320904
chr2	57027884	57028109	6	.	ENSCAFG00000045398:ENSCAFG00000045398	ENSCAFG00000045063:ENSCAFG00000045063;787	0.941346	0.714924	0.962599
chr2	57123421	57123543	5	ENSCAFG00000038495:ENSCAFG00000038495	.	.	0.948798	0.0342271	0.853974
chr2	58533723	58533889	5	ENSCAFG00000037114:ENSCAFG00000037114	.	.	0.987875	0.00549154	0.163702
chr2	58700184	58700261	10	ENSCAFG00000008630:KIFC3	.	.	0.0283453	0.681937	0.0597627
chr2	58741149	58741332	7	ENSCAFG00000008657:KATNB1	.	.	0.866965	0.434857	0.469366
chr2	59103432	59103626	10	ENSCAFG00000008782:PLLP	.	.	0.665737	0.70422	0.123558
chr2	61206883	61207102	10	.	.	.	0.0764313	0.526323	0.00443535
chr2	64527874	64527926	6	ENSCAFG00000044335:ENSCAFG00000044335	.	.	0.562795	0.672354	0.630219
chr2	64713871	64714052	7	.	.	ENSCAFG00000009841:NKD1;8191	0.870658	0.0973313	0.862484
chr2	68583902	68583936	5	.	.	ENSCAFG00000044849:ENSCAFG00000044849;8369	0.206035	0.651265	0.22205
chr2	68876535	68876607	5	ENSCAFG00000048514:FAM229A	.	.	0.301749	0.731296	0.000585536
chr2	68877235	68877292	7	ENSCAFG00000048514:FAM229A	.	.	0.772315	0.431257	0.43378
chr2	70163888	70163968	6	ENSCAFG00000011247:LAPTM5	.	.	0.786708	0.274903	0.408053
chr2	70270436	70270559	7	ENSCAFG00000011247:LAPTM5	.	.	0.482703	0.36543	0.554478
chr2	70453818	70454000	8	.	.	.	0.619697	0.682368	0.571784
chr2	71343694	71343863	18	ENSCAFG00000011524:PTPRU	.	.	0.93593	0.0140471	0.953976
chr2	71458128	71458236	10	ENSCAFG00000011669:SRSF4	.	.	0.885864	1.41862e-06	0.60963
chr2	71458482	71458591	8	ENSCAFG00000011669:SRSF4	.	.	0.820664	1.2052e-05	0.410165
chr2	71459166	71459428	26	ENSCAFG00000011669:SRSF4	.	.	0.711059	0.55375	0.658956
chr2	71459572	71459780	15	ENSCAFG00000011669:SRSF4	.	.	0.805904	0.0168542	0.913815
chr2	71907811	71907875	8	ENSCAFG00000011728:RAB42	.	.	0.28558	0.449931	0.101589
chr2	71908321	71908446	9	.	ENSCAFG00000011728:RAB42	ENSCAFG00000011728:RAB42;282	0.0176193	0.636478	0.0424854
chr2	74202858	74202993	7	ENSCAFG00000012769:MAN1C1	.	.	0.178987	0.00249011	0.0863171
chr2	75001991	75002151	5	.	.	.	0.835692	0.740548	0.090945
chr2	75945514	75945647	5	.	.	.	0.0608401	0.00863531	0.00196818
chr2	76969613	76969705	7	.	.	.	0.629706	0.0192052	0.79768
chr2	77268607	77268676	6	ENSCAFG00000014733:ENSCAFG00000014733	.	.	0.803089	0.738145	0.0990568
chr2	77292424	77292506	6	ENSCAFG00000014733:ENSCAFG00000014733	.	.	0.725486	0.585882	0.822911
chr2	78220220	78220520	18	ENSCAFG00000015033:SH2D5	.	.	0.819474	0.487402	0.322959
chr2	78261422	78261509	6	ENSCAFG00000015035:KIF17	.	.	0.177428	0.735224	0.204956
chr2	78266456	78266531	5	ENSCAFG00000015035:KIF17	.	.	0.982346	0.119623	0.731391
chr2	78412152	78412321	8	ENSCAFG00000015058:MUL1	.	.	0.000159136	0.711182	1.57347e-05
chr2	78639215	78639262	5	.	.	ENSCAFG00000043992:ENSCAFG00000043992;6118	0.711307	0.0298746	0.576771
chr2	78779347	78779538	5	ENSCAFG00000023246:PLA2G5	.	.	0.0708422	0.731306	0.000345049
chr2	79262419	79262829	18	ENSCAFG00000015152:CAPZB	.	.	0.111779	0.309532	0.0755053
chr2	79315846	79315969	5	.	.	ENSCAFG00000015174:SLC66A1;2376	0.947494	0.539854	0.480778
chr2	79391862	79392003	5	ENSCAFG00000015221:EMC1	.	.	0.480856	0.301981	0.0901614
chr2	79558585	79558779	6	.	.	.	0.863431	0.655643	0.420812
chr2	79647543	79647655	6	ENSCAFG00000015468:IFFO2	.	.	0.486401	0.00177957	0.18355
chr2	79937017	79937160	7	.	.	.	0.0101799	0.762732	0.000400319
chr2	80233949	80234147	9	ENSCAFG00000015595:IGSF21	.	.	0.835692	0.294578	0.377091
chr2	80713671	80713796	6	ENSCAFG00000015727:ARHGEF10L	.	.	0.401942	0.726053	0.910953
chr2	80760471	80760737	12	ENSCAFG00000015727:ARHGEF10L	.	.	0.861278	0.757774	0.0768857
chr2	81031379	81031628	11	ENSCAFG00000023194:PADI1	.	.	0.924536	0.000131568	0.337931
chr2	81104275	81104619	8	ENSCAFG00000050018:ENSCAFG00000050018	.	.	0.711393	0.689143	0.172196
chr2	81192454	81192650	9	.	.	ENSCAFG00000015832:SDHB;2346	0.586468	0.934181	0.4671
chr2	81194772	81194908	9	.	.	ENSCAFG00000015840:ATP13A2;1555	0.819474	0.122151	0.635408
chr2	81217610	81217716	6	.	.	ENSCAFG00000015840:ATP13A2;1922	0.878221	0.539854	0.13677
chr2	81902432	81902510	7	.	.	.	0.676058	0.220416	0.976979
chr2	82053395	82053571	5	ENSCAFG00000016279:CASP9	.	.	0.923949	0.468543	0.916678
chr2	82097704	82097783	6	ENSCAFG00000016301:ENSCAFG00000016301	.	.	0.484813	0.515917	0.204956
chr2	82330938	82331106	7	.	.	ENSCAFG00000049257:ENSCAFG00000049257;2618	0.987875	0.0849088	0.896658
chr2	82400249	82400476	10	ENSCAFG00000047466:ENSCAFG00000047466	.	.	0.838544	0.56486	0.803271
chr2	83044601	83044890	9	.	.	.	0.947494	0.334121	0.596903
chr2	83400538	83400668	6	ENSCAFG00000016361:PRDM2	.	.	0.799281	0.2926	0.625046
chr2	83874686	83874825	11	.	.	ENSCAFG00000016376:DHRS3;9261	0.34613	0.0849088	0.0761932
chr2	84262736	84262765	5	.	.	ENSCAFG00000016433:MIIP;6502	0.0886197	0.407504	0.0195917
chr2	84303008	84303179	6	ENSCAFG00000016472:MFN2	.	.	0.910733	0.112552	0.161329
chr2	84460042	84460081	7	ENSCAFG00000016558:MTHFR	.	.	0.718776	0.0115536	0.501662
chr2	84493514	84493633	7	ENSCAFG00000016558:MTHFR,ENSCAFG00000016571:AGTRAP	.	.	0.176906	0.471237	0.00159186
chr2	84506039	84506672	22	ENSCAFG00000016558:MTHFR	.	.	0.814787	0.814295	0.301253
chr2	84554675	84554767	8	ENSCAFG00000029614:FBXO6	.	.	0.664736	0.294563	0.619891
chr2	84674796	84675217	19	ENSCAFG00000016596:DISP3	.	.	0.961223	0.309532	0.792098
chr2	84675958	84676239	30	ENSCAFG00000016596:DISP3	.	.	0.191628	0.758772	0.397583
chr2	84732930	84733028	5	ENSCAFG00000041805:ENSCAFG00000041805,ENSCAFG00000041812:ENSCAFG00000041812	.	.	0.762452	0.553328	0.395507
chr2	84797737	84797811	6	ENSCAFG00000016648:MTOR	.	.	0.606375	0.468543	0.0109963
chr2	84797953	84798299	11	ENSCAFG00000016648:MTOR	.	.	0.791084	0.356008	0.103304
chr2	85043111	85043401	13	.	.	ENSCAFG00000042355:ENSCAFG00000042355;9451	0.671657	0.539958	0.139954
chr20	4057722	4057840	5	.	.	ENSCAFG00000042609:ENSCAFG00000042609;5515	0.8997	0.287194	0.283857
chr20	4108712	4108890	5	ENSCAFG00000032632:WNT7A	.	.	0.904612	0.132433	0.736853
chr20	4158903	4159047	5	.	.	ENSCAFG00000004426:ENSCAFG00000004426;8259	0.785095	0.510355	0.520583
chr20	4371132	4371263	5	.	.	.	0.898847	0.223097	0.688159
chr20	4470857	4471168	13	.	.	.	0.619825	0.129365	0.131576
chr20	5790257	5790369	5	ENSCAFG00000004904:CAND2	.	.	0.477064	0.337837	0.249383
chr20	8236384	8236513	8	ENSCAFG00000030370:FANCD2OS	ENSCAFG00000030370:FANCD2OS	.	0.58802	0.731306	0.951103
chr20	8332151	8332283	22	ENSCAFG00000005211:PRRT3	.	.	0.838801	0.104292	0.487691
chr20	8332434	8332902	33	ENSCAFG00000005211:PRRT3	.	.	0.72932	0.134287	0.893803
chr20	18025699	18025927	5	ENSCAFG00000006357:CNTN3	.	.	0.658115	0.0148752	0.103304
chr20	19422081	19422351	9	.	.	.	0.149296	0.423245	0.254137
chr20	19798788	19798951	8	.	.	.	0.554522	0.787455	0.0741434
chr20	20583878	20584034	6	.	.	.	0.736996	0.469694	0.196744
chr20	20848399	20848561	5	ENSCAFG00000006461:FOXP1	.	.	0.945757	0.159551	0.75331
chr20	22402299	22402727	15	ENSCAFG00000006521:FRMD4B	.	.	0.922987	0.651265	0.16852
chr20	22763574	22763759	7	.	.	ENSCAFG00000006563:EOGT;6439	0.19722	0.958203	0.062099
chr20	25038706	25038906	7	ENSCAFG00000006689:SLC25A26	.	.	0.458326	0.0827923	0.265451
chr20	29157074	29157367	6	ENSCAFG00000007152:PTPRG	.	.	0.593606	0.849789	0.156654
chr20	35661137	35661325	7	ENSCAFG00000008211:CACNA2D3	.	.	0.554937	0.709061	0.868165
chr20	37449895	37450071	5	ENSCAFG00000009520:BAP1,ENSCAFG00000009717:DNAH1	.	.	0.290404	0.613913	0.67483
chr20	37760408	37760633	12	ENSCAFG00000010033:GPR62	.	.	0.0355632	0.647076	0.0273806
chr20	38193357	38193508	7	.	ENSCAFG00000010266:RBM15B	ENSCAFG00000010266:RBM15B;628	0.009642	0.0955846	0.0113056
chr20	39060066	39060149	9	ENSCAFG00000010719:SEMA3B	.	.	0.413659	0.879307	0.73412
chr20	41325017	41325171	7	ENSCAFG00000013136:SMARCC1	.	.	0.0182191	0.731549	0.0073364
chr20	41399677	41399770	10	.	ENSCAFG00000013172:ELP6	ENSCAFG00000013172:ELP6;566	0.794447	0.383259	0.680151
chr20	42262919	42263058	5	ENSCAFG00000013763:LTF	.	.	0.0510612	0.720908	0.698886
chr20	42721778	42721940	8	ENSCAFG00000013947:SLC6A20,ENSCAFG00000013997:SACM1L	.	.	0.510378	0.813992	0.888096
chr20	42883553	42883633	5	.	.	ENSCAFG00000014030:LARS2;9168	0.93593	0.98881	0.688159
chr20	43234977	43235041	8	ENSCAFG00000014040:CDCP1	.	.	0.759229	0.16339	0.113107
chr20	43331062	43331214	6	ENSCAFG00000014049:CLEC3B	.	.	0.836423	0.0931686	0.116831
chr20	43334126	43334346	11	.	.	ENSCAFG00000014049:CLEC3B;1992	0.67379	0.471237	0.0521042
chr20	43334504	43334591	5	.	.	ENSCAFG00000014049:CLEC3B;2370	0.0703758	0.71145	0.00564776
chr20	43441278	43441389	7	ENSCAFG00000014112:KIF15	.	.	0.672173	0.0393614	0.308388
chr20	43968533	43968643	6	ENSCAFG00000014218:NCAN	.	.	0.0228549	0.30153	0.000199429
chr20	44047037	44047203	6	ENSCAFG00000014386:SLC25A42	.	.	0.963758	0.117584	0.556936
chr20	45282719	45283213	32	ENSCAFG00000015256:NIBAN3	.	.	0.0531308	0.422404	0.365085
chr20	45384159	45384347	7	ENSCAFG00000015337:PLVAP,ENSCAFG00000031353:BST2	.	.	0.959311	0.519211	0.304808
chr20	46460648	46460845	12	ENSCAFG00000023401:CYP4F22	.	.	0.457513	0.425073	0.0133118
chr20	46950602	46950659	5	ENSCAFG00000016107:NOTCH3	.	.	0.195015	0.019521	0.0313815
chr20	46963714	46963776	5	ENSCAFG00000016107:NOTCH3	.	.	0.667756	0.675744	0.614752
chr20	48158148	48158684	27	ENSCAFG00000016300:PTGER1	.	.	0.318398	0.793816	0.0116219
chr20	48962877	48962926	6	ENSCAFG00000016897:CACNA1A	.	.	0.219102	0.018253	0.116831
chr20	49307543	49307743	6	ENSCAFG00000017133:MAST1	.	.	0.617649	0.755216	0.343648
chr20	49406098	49406231	5	.	ENSCAFG00000017226:TNPO2	ENSCAFG00000017226:TNPO2;921	0.401522	0.65082	0.132604
chr20	49460074	49460288	10	ENSCAFG00000017257:ENSCAFG00000017257	.	.	0.00465436	0.731306	0.0515872
chr20	49839537	49839688	7	.	.	ENSCAFG00000017326:CNN1;2153	0.767336	0.146398	0.425112
chr20	50117133	50117401	13	ENSCAFG00000017539:LDLR	.	.	0.638316	0.2036	0.656324
chr20	50379877	50379986	10	ENSCAFG00000017628:C20H19orf38	.	.	0.803089	0.647547	0.653696
chr20	50810273	50810666	27	ENSCAFG00000017790:PDE4A,ENSCAFG00000017872:ICAM5	.	.	0.00256541	0.655643	0.00178887
chr20	50827517	50827550	6	ENSCAFG00000031460:ICAM1	.	.	0.976381	0.378481	0.483077
chr20	51332548	51333015	43	.	.	.	0.798848	0.103001	0.229438
chr20	52327156	52327273	6	ENSCAFG00000018262:PNPLA6	.	.	0.0506421	0.678091	0.03467
chr20	52453190	52453264	6	ENSCAFG00000030055:FCER2	.	.	0.498446	0.57181	0.0317344
chr20	52463544	52463627	6	.	.	ENSCAFG00000030055:FCER2;5740	0.961223	0.400827	0.962599
chr20	52464327	52464567	12	.	.	ENSCAFG00000030055:FCER2;6523	0.954627	0.534711	0.522971
chr20	52569767	52569905	6	ENSCAFG00000018316:EVI5L	.	.	0.762619	0.713708	0.337931
chr20	52580069	52580225	5	.	ENSCAFG00000042451:ENSCAFG00000042451	ENSCAFG00000018316:EVI5L;493	0.638527	0.678091	0.188754
chr20	52781704	52781998	9	.	.	ENSCAFG00000018353:ENSCAFG00000018353;3178	0.800505	0.463087	0.295968
chr20	52942683	52942787	5	ENSCAFG00000018506:ANGPTL4,ENSCAFG00000029570:KANK3	.	.	0.60224	0.780952	0.200822
chr20	54201334	54201385	5	.	.	ENSCAFG00000018753:ENSCAFG00000018753;5824	0.964149	0.44366	0.446956
chr20	54311797	54312168	15	ENSCAFG00000018769:CATSPERD	.	.	0.619697	0.458829	0.916678
chr20	54577567	54577931	13	ENSCAFG00000018859:PTPRS	.	.	0.904612	0.778961	0.440342
chr20	55105215	55105337	9	ENSCAFG00000019011:TNFAIP8L1	.	.	0.903452	0.462707	0.530167
chr20	55161122	55161365	12	.	ENSCAFG00000019014:SEMA6B	ENSCAFG00000019014:SEMA6B;453	0.0968982	0.5186	0.0536789
chr20	55661846	55662110	7	ENSCAFG00000019173:ZFR2	.	.	0.989862	0.672666	0.976979
chr20	55940086	55940513	36	ENSCAFG00000019246:NFIC	.	.	0.00799418	0.519211	0.00850779
chr20	55940703	55940822	11	ENSCAFG00000019246:NFIC	.	.	0.211164	0.740548	0.0424854
chr20	56076054	56076188	6	.	ENSCAFG00000019263:CELF5	ENSCAFG00000019263:CELF5;107	0.861278	0.619324	0.371061
chr20	56080627	56080715	5	.	.	ENSCAFG00000019263:CELF5;4680	0.794447	0.16547	0.579271
chr20	56152406	56152535	9	ENSCAFG00000019293:TLE2	.	.	0.72395	0.69785	0.119681
chr20	56241966	56242156	8	.	.	.	0.422523	0.99494	0.965475
chr20	56667200	56667357	13	ENSCAFG00000019389:LMNB2,ENSCAFG00000042975:ENSCAFG00000042975	.	.	0.036674	0.672354	0.117776
chr20	57065864	57066015	8	.	.	ENSCAFG00000029188:SCAMP4;2620	0.737715	0.834738	0.780964
chr20	57077446	57077499	6	.	.	ENSCAFG00000019448:ABHD17A;9301	0.747295	0.487402	0.349421
chr20	57236951	57237121	6	.	.	.	0.30683	0.713708	0.837002
chr20	57556287	57556342	7	ENSCAFG00000019543:SBNO2,ENSCAFG00000023991:CBARP	.	.	0.55865	0.3854	0.614752
chr20	57556459	57556625	9	ENSCAFG00000019543:SBNO2,ENSCAFG00000023991:CBARP	.	.	0.800904	0.335628	0.888096
chr20	57615191	57615253	6	ENSCAFG00000019543:SBNO2	.	.	0.659042	0.0170097	0.761578
chr20	57679522	57679689	25	ENSCAFG00000019552:ARHGAP45,ENSCAFG00000019644:CNN2	.	.	0.432884	0.526323	0.544694
chr20	57734613	57734690	7	ENSCAFG00000019552:ARHGAP45,ENSCAFG00000019648:TMEM259,ENSCAFG00000019652:ARID3A	.	NA,.,NA	0.219102	0.431257	0.485381
chr20	57751772	57751916	8	ENSCAFG00000019552:ARHGAP45	.	.	0.911597	1.51782e-05	0.569297
chr20	57796526	57796700	5	ENSCAFG00000046669:ENSCAFG00000046669	.	.	0.155356	0.361675	0.0734694
chr20	57841618	57841674	6	ENSCAFG00000029882:MISP,ENSCAFG00000046669:ENSCAFG00000046669	.	.	0.0493029	0.911467	0.160151
chr20	57841925	57842062	8	ENSCAFG00000029882:MISP,ENSCAFG00000046669:ENSCAFG00000046669	.	.	0.174304	0.425838	0.280453
chr20	57867407	57868119	29	ENSCAFG00000019698:PALM,ENSCAFG00000046669:ENSCAFG00000046669	.	.	0.199923	0.750639	0.120642
chr20	57872229	57872502	14	.	.	ENSCAFG00000019702:PRSS57;2268	0.991692	0.89932	0.416536
chr20	57879780	57879864	6	ENSCAFG00000023272:FSTL3	.	.	0.555834	0.993335	0.119681
chr20	57907178	57907288	7	.	ENSCAFG00000019711:POLRMT	ENSCAFG00000019711:POLRMT;1063	0.766597	0.476246	0.285568
chr20	57911251	57911697	29	ENSCAFG00000019711:POLRMT	.	.	0.57579	0.425838	0.902373
chr20	58079549	58079651	5	ENSCAFG00000019729:MIER2	.	.	0.928691	0.15404	0.985611
chr20	58079768	58079899	6	ENSCAFG00000019729:MIER2	.	.	0.848536	0.110605	0.873852
chr21	1592935	1593121	20	ENSCAFG00000004018:CNTN5	.	.	0.807597	0.145203	0.83136
chr21	1593855	1594103	22	ENSCAFG00000004018:CNTN5	.	.	0.526277	0.138001	0.336038
chr21	5980226	5980770	42	ENSCAFG00000004129:ENDOD1	.	.	0.864277	0.0124783	0.170965
chr21	6202860	6202916	6	ENSCAFG00000004137:AMOTL1	.	.	0.393334	0.713708	0.0191111
chr21	6366450	6366471	5	ENSCAFG00000004147:PIWIL4	.	.	0.666929	0.0687924	0.462584
chr21	16029288	16029338	6	.	ENSCAFG00000004609:PCF11	ENSCAFG00000004609:PCF11;1268	0.789138	0.449931	0.800475
chr21	21582666	21582932	5	ENSCAFG00000005074:MYO7A	.	.	0.324362	0.751414	0.152073
chr21	22421407	22421677	20	.	.	.	0.000876076	0.540324	0.000228188
chr21	22470994	22471089	5	ENSCAFG00000043464:ENSCAFG00000043464	.	.	0.877822	0.34226	0.698886
chr21	22491076	22491231	8	ENSCAFG00000043464:ENSCAFG00000043464	.	.	0.959788	0.134287	0.532576
chr21	25412450	25412974	59	ENSCAFG00000005655:ATG16L2	.	.	0.966453	0.000577022	0.725941
chr21	25897914	25898363	25	ENSCAFG00000005726:PHOX2A	.	.	3.36026e-05	0.601158	1.29579e-06
chr21	26646617	26646763	8	.	.	.	0.793275	0.505489	0.959724
chr21	28596420	28596759	8	ENSCAFG00000048998:TRIM6	.	.	0.186857	0.961708	0.0563832
chr21	30579845	30580023	9	ENSCAFG00000006707:ZNF215	.	.	0.3394	0.815184	0.149817
chr21	30651584	30651711	11	ENSCAFG00000006707:ZNF215	.	.	0.267463	0.643983	0.15898
chr21	31235354	31235469	5	ENSCAFG00000006757:PPFIBP2	.	.	0.939701	0.371182	0.640613
chr21	31323852	31324016	14	ENSCAFG00000006757:PPFIBP2,ENSCAFG00000006769:CYB5R2	.	.	0.832583	0.84166	0.226464
chr21	31324968	31325134	6	ENSCAFG00000006757:PPFIBP2	.	.	0.497466	0.649599	0.0990568
chr21	33958275	33958368	5	ENSCAFG00000007666:EIF4G2	.	.	0.84651	0.325554	0.936746
chr21	35089998	35090207	5	.	.	.	0.494814	0.00644956	0.0682395
chr21	35441458	35441582	7	ENSCAFG00000007895:PARVA	.	.	0.905227	0.0128731	0.800475
chr21	35989882	35990029	5	.	.	ENSCAFG00000008082:RASSF10;2965	0.947815	0.674029	0.822911
chr21	36712967	36713062	7	.	.	ENSCAFG00000045000:ENSCAFG00000045000;6235	0.483477	0.240222	0.188754
chr21	39644717	39644767	7	ENSCAFG00000008664:PLEKHA7	.	.	0.0502353	0.220111	0.000559033
chr21	40036169	40036297	6	ENSCAFG00000008779:ABCC8	.	.	0.592864	0.750639	0.71779
chr21	40641672	40641795	6	ENSCAFG00000009135:SAA1,ENSCAFG00000015205:SAA1	.	.	0.988867	0.471237	0.317448
chr21	40893294	40893626	22	.	.	ENSCAFG00000009239:LDHC;2897	0.828274	0.104168	0.343648
chr21	42603674	42603820	13	ENSCAFG00000009856:SLC6A5	.	.	0.321235	0.655643	0.701577
chr21	47132909	47133255	7	ENSCAFG00000010152:ANO3	.	.	0.404128	0.672354	0.097394
chr21	47673842	47674082	14	.	.	ENSCAFG00000010169:FIBIN;883	0.364104	0.0164205	0.0124438
chr21	47789314	47789536	10	.	.	.	0.614614	0.371361	0.62763
chr21	47809670	47809855	8	.	.	.	0.670191	0.109088	0.431604
chr21	47824675	47824842	6	.	.	.	0.961605	0.672354	0.982734
chr21	47890256	47890327	5	.	.	.	0.624717	0.29419	0.645834
chr21	47948998	47949153	25	.	ENSCAFG00000010196:CCDC34	ENSCAFG00000010196:CCDC34;951	0.777207	0.000281231	0.233946
chr21	48025802	48026002	8	.	.	.	0.487396	0.655643	0.0131344
chr21	48058010	48058166	9	ENSCAFG00000042874:ENSCAFG00000042874	.	.	0.8997	0.307445	0.0632926
chr21	48468923	48468962	5	.	.	ENSCAFG00000021989:U6;5285	0.924536	0.599926	0.438149
chr21	48469147	48469278	6	.	.	ENSCAFG00000021989:U6;5509	0.918566	0.55675	0.814481
chr21	48580246	48580490	13	ENSCAFG00000010245:METTL15	.	.	0.245458	0.708433	0.134676
chr21	49703022	49703076	7	.	.	.	0.0870798	0.262734	0.806071
chr21	50198466	50198593	7	ENSCAFG00000046109:ENSCAFG00000046109	.	.	0.782923	0.00250703	0.508718
chr21	50435771	50436086	15	ENSCAFG00000039968:ENSCAFG00000039968	.	.	0.863431	0.321619	0.371061
chr21	50744732	50744865	7	.	.	ENSCAFG00000048238:ENSCAFG00000048238;7066	0.510378	0.947726	0.0657312
chr22	180445	180628	6	.	.	.	0.869146	0.713708	0.530167
chr22	180943	181103	5	.	.	.	0.961223	0.725943	0.349421
chr22	181378	181653	18	.	.	.	0.989805	0.720389	0.564338
chr22	785803	785941	5	ENSCAFG00000004287:ENSCAFG00000004287	.	.	0.413659	0.879339	0.625046
chr22	1524787	1524943	11	.	.	ENSCAFG00000048189:ENSCAFG00000048189;1381	0.0776737	0.715295	0.000234344
chr22	1928647	1928899	14	ENSCAFG00000004309:SPRYD7	.	.	0.604117	0.985853	0.147585
chr22	2318104	2318167	11	ENSCAFG00000004341:SETDB2	.	.	0.850562	0.731306	0.931008
chr22	3019509	3019616	5	ENSCAFG00000004432:RCBTB2	.	.	0.945757	0.701139	0.527764
chr22	3907277	3907471	6	.	.	.	0.420784	0.837879	0.119681
chr22	5976216	5976394	9	.	.	.	0.959788	0.723264	0.899515
chr22	5982010	5982062	5	.	.	ENSCAFG00000004557:GPALPP1;7895	0.510378	0.936759	0.0957515
chr22	6532138	6532716	20	.	.	ENSCAFG00000004600:SERP2;7334	0.000941213	0.55675	0.00489167
chr22	7561961	7562390	25	ENSCAFG00000004644:ENOX1	.	.	0.101674	0.672354	0.71779
chr22	8238969	8239017	5	ENSCAFG00000004675:TNFSF11	.	.	0.829014	0.763341	0.336038
chr22	32187197	32187576	15	ENSCAFG00000042838:ENSCAFG00000042838	.	.	0.00673746	0.552378	0.00982646
chr22	48026773	48027124	10	.	ENSCAFG00000036528:ENSCAFG00000036528	ENSCAFG00000036528:ENSCAFG00000036528;112	0.625376	0.497454	0.653696
chr22	48189170	48189748	26	.	.	ENSCAFG00000005561:IPO5;8676	0.453271	0.15404	0.336038
chr22	52184886	52185015	5	ENSCAFG00000005963:METTL21C,ENSCAFG00000005984:POGLUT2	.	.	0.821833	0.701991	0.167307
chr22	55739712	55739854	5	.	.	.	0.696079	0.772142	0.349421
chr22	58105802	58105871	5	ENSCAFG00000034447:ENSCAFG00000034447	.	.	0.862058	0.000467913	0.257338
chr22	59050820	59051023	7	ENSCAFG00000046452:ENSCAFG00000046452	.	.	0.822666	0.567456	0.148698
chr22	59121627	59121736	12	.	.	ENSCAFG00000033751:ENSCAFG00000033751;461	0.720473	0.910581	0.306595
chr22	59372984	59373235	14	.	.	.	0.963758	0.431257	0.381141
chr22	59940415	59940702	11	ENSCAFG00000047560:ENSCAFG00000047560	ENSCAFG00000047560:ENSCAFG00000047560	.	0.0103195	0.645997	3.42987e-05
chr22	60116372	60116464	8	ENSCAFG00000031412:SPACA7	.	.	0.787035	0.815746	0.862484
chr22	60281318	60281467	6	.	.	.	0.818515	0.71145	0.693516
chr22	60352326	60352677	15	ENSCAFG00000006199:ATP11A	.	.	0.885626	0.107875	0.589319
chr22	60455759	60455956	10	ENSCAFG00000006240:MCF2L	.	.	0.0577912	0.689312	0.101589
chr22	60535180	60535384	22	ENSCAFG00000006240:MCF2L	.	.	0.173141	0.638446	0.0335455
chr22	60589116	60589294	10	ENSCAFG00000006240:MCF2L,ENSCAFG00000006258:F10	.	.	0.335867	0.1243	0.959724
chr22	60783682	60783711	5	.	ENSCAFG00000029554:ENSCAFG00000029554	ENSCAFG00000029554:ENSCAFG00000029554;278	0.603212	0.545292	0.806071
chr22	60937977	60938156	5	ENSCAFG00000032408:TMEM255B	.	.	0.27906	0.294578	0.285568
chr22	61236435	61236589	7	.	.	ENSCAFG00000030364:ENSCAFG00000030364;6990	0.250292	0.154627	0.0133118
chr23	1112074	1112261	6	.	.	.	0.331966	0.682368	0.451393
chr23	1184932	1185078	6	ENSCAFG00000004360:ACSS1	.	.	0.434743	0.582718	0.134676
chr23	1250848	1250934	5	ENSCAFG00000004360:ACSS1	.	.	0.771862	0.720389	0.742327
chr23	2966712	2966767	5	ENSCAFG00000049739:ENSCAFG00000049739	.	.	0.736532	0.868078	0.233946
chr23	7760964	7761101	8	.	.	ENSCAFG00000041532:CTDSPL;2898	0.420784	0.00410909	0.490006
chr23	8278896	8279026	6	.	.	ENSCAFG00000005051:SCN5A;1767	0.721923	0.269383	0.556936
chr23	8279147	8279244	7	.	.	ENSCAFG00000005051:SCN5A;1549	0.46774	0.365359	0.976979
chr23	8279358	8279469	7	.	.	ENSCAFG00000005051:SCN5A;1324	0.615741	0.467435	0.381141
chr23	10002002	10002204	8	.	.	.	0.840372	0.309532	0.873852
chr23	12004599	12004723	8	.	.	ENSCAFG00000045696:ENSCAFG00000045696;3063	0.527825	0.953096	0.431604
chr23	12507660	12507800	8	ENSCAFG00000005399:CMTM8	.	.	0.963117	0.00234143	0.651071
chr23	16507020	16507317	10	ENSCAFG00000005510:EOMES	.	.	0.00672246	0.367181	0.000546166
chr23	20102160	20102237	8	.	.	.	0.00187791	0.962791	0.890949
chr23	25758518	25759922	53	ENSCAFG00000047655:ENSCAFG00000047655	.	.	0.939865	0.0115783	0.919542
chr23	31155237	31155424	9	ENSCAFG00000006720:AMOTL2	.	.	0.525846	0.471842	0.664232
chr23	31191800	31191925	6	.	.	.	0.964149	0.655643	0.942487
chr23	35673999	35674273	14	.	.	ENSCAFG00000032569:RBP1;4903	0.787035	0.859807	0.492327
chr23	36544702	36544820	6	ENSCAFG00000007635:CLSTN2	.	.	0.483477	0.723264	0.455852
chr23	44296378	44296573	5	ENSCAFG00000008356:WWTR1	.	.	0.508479	0.445166	0.0328117
chr23	45346835	45346998	10	ENSCAFG00000049434:SIAH2	.	.	0.221811	0.954992	0.0615086
chr23	45734403	45734635	8	ENSCAFG00000008485:MED12L	.	.	0.68678	0.034931	0.373065
chr23	48290260	48290285	5	ENSCAFG00000008638:ARHGEF26	.	.	0.0304741	0.575935	0.00099561
chr23	48965508	48965645	5	ENSCAFG00000041298:ENSCAFG00000041298,ENSCAFG00000048957:ENSCAFG00000048957	.	.	0.0152566	0.763341	0.0121096
chr23	48988794	48988927	5	ENSCAFG00000008711:MME	.	.	0.800789	0.701139	0.712373
chr23	49955645	49955831	12	ENSCAFG00000008838:KCNAB1	.	.	0.563977	0.444412	0.0609224
chr23	50125013	50125277	8	ENSCAFG00000008838:KCNAB1	.	.	0.526169	0.0479964	0.494652
chr23	50128036	50128115	5	ENSCAFG00000008838:KCNAB1	.	.	0.791002	0.0347384	0.622466
chr23	50621185	50621459	20	ENSCAFG00000040119:ENSCAFG00000040119	.	.	0.147642	0.346742	0.326665
chr23	50621713	50621875	12	ENSCAFG00000040119:ENSCAFG00000040119	.	.	0.0256554	0.664774	0.0354358
chr23	50664158	50664319	11	ENSCAFG00000045454:ENSCAFG00000045454	.	.	0.555756	0.48799	0.905231
chr23	51368723	51368962	5	.	.	ENSCAFG00000045708:ENSCAFG00000045708;4864	0.830527	0.000274452	0.991366
chr23	51390296	51390627	9	.	.	.	0.842727	0.000110434	0.42727
chr23	51444755	51445070	11	.	.	.	0.867971	0.000385728	0.73412
chr23	51940236	51940262	5	ENSCAFG00000009006:GFM1	.	.	0.457937	0.672354	0.0695201
chr23	51968059	51968095	6	ENSCAFG00000009006:GFM1,ENSCAFG00000009096:LXN	.	.	0.337577	0.399613	0.496983
chr23	52030328	52030570	14	.	.	ENSCAFG00000048642:ENSCAFG00000048642;1612	0.765779	0.644145	0.451393
chr23	52030968	52031039	9	.	ENSCAFG00000048642:ENSCAFG00000048642	ENSCAFG00000048642:ENSCAFG00000048642;1143	0.556311	0.487402	0.355249
chr23	52031252	52032189	61	ENSCAFG00000048642:ENSCAFG00000048642	ENSCAFG00000048642:ENSCAFG00000048642	.	0.262476	0.347078	0.0313815
chr23	52164472	52164567	6	.	.	ENSCAFG00000043544:ENSCAFG00000043544;5570	0.762894	0.954055	0.172196
chr23	52191635	52191713	5	.	.	.	0.227174	0.487402	0.319279
chr23	52264207	52264301	5	.	ENSCAFG00000046704:ENSCAFG00000046704	ENSCAFG00000046704:ENSCAFG00000046704;557	0.927201	0.751414	0.22205
chr24	265499	265705	7	ENSCAFG00000005142:GZF1	.	.	0.970489	0.702529	0.294219
chr24	561106	561328	25	ENSCAFG00000005153:CD93	.	.	0.545421	0.65082	0.198097
chr24	613482	613849	15	.	.	.	0.542858	0.0379328	0.0328117
chr24	614563	614645	5	.	.	.	0.765779	0.228556	0.0053858
chr24	1243985	1244046	5	.	.	ENSCAFG00000038717:ENSCAFG00000038717;9819	0.00711854	0.731306	0.000336497
chr24	1743612	1744553	97	ENSCAFG00000005170:PAX1	.	.	0.00050484	0.731306	9.44291e-05
chr24	1745310	1745472	6	ENSCAFG00000005170:PAX1	.	.	0.000669206	0.720389	0.00052118
chr24	1751310	1751334	5	ENSCAFG00000005170:PAX1	.	.	0.0167669	0.895754	1.14191e-05
chr24	5083872	5083987	6	.	ENSCAFG00000005454:ENSCAFG00000005454,ENSCAFG00000005463:SNX5	ENSCAFG00000005454:ENSCAFG00000005454;114	0.762894	0.647547	0.552025
chr24	5191669	5191793	5	.	.	.	0.705622	0.0168542	0.414406
chr24	15803924	15804030	8	ENSCAFG00000024978:LRRN4	.	.	0.0251865	0.388777	0.0429313
chr24	18513640	18513959	13	ENSCAFG00000006631:EBF4	.	.	0.946768	0.783877	0.725941
chr24	18647752	18648005	12	.	.	ENSCAFG00000006675:TMC2;5555	0.72704	0.146398	0.688159
chr24	19085854	19085991	7	.	.	ENSCAFG00000025524:ENSCAFG00000025524;9920	0.984462	0.224379	0.116831
chr24	19669415	19669595	6	.	.	ENSCAFG00000038146:ENSCAFG00000038146;8096	0.59454	0.656149	0.951103
chr24	19683850	19683902	9	ENSCAFG00000038146:ENSCAFG00000038146	ENSCAFG00000038146:ENSCAFG00000038146	.	0.0251499	0.687641	0.109468
chr24	20022429	20022541	10	ENSCAFG00000006861:ANGPT4	.	.	0.245088	0.00843807	0.0162106
chr24	21070959	21071021	5	ENSCAFG00000007038:HM13	.	.	0.780089	0.151585	0.148698
chr24	21119112	21119197	8	.	ENSCAFG00000007049:COX4I2	ENSCAFG00000007049:COX4I2;1016	0.255631	0.360087	0.163702
chr24	21880696	21880741	5	ENSCAFG00000007232:NOL4L	.	.	0.37888	0.755216	0.304808
chr24	24538003	24538317	34	ENSCAFG00000008154:ENSCAFG00000008154	.	.	0.108765	0.601458	0.0695201
chr24	25757730	25757891	7	.	ENSCAFG00000008696:RBL1	ENSCAFG00000008696:RBL1;502	0.110408	0.5186	0.0195917
chr24	29175919	29175993	7	.	.	.	0.122824	0.185625	0.0789911
chr24	29662401	29662645	23	ENSCAFG00000046813:ENSCAFG00000046813	.	.	0.809756	0.0684578	0.556936
chr24	32198908	32199032	7	.	.	ENSCAFG00000045053:ENSCAFG00000045053;72	0.650495	0.352932	0.145376
chr24	32327540	32327780	7	ENSCAFG00000009573:PABPC1L	.	.	0.619697	0.44366	0.962599
chr24	32483511	32483622	5	ENSCAFG00000009615:STK4	.	.	0.715998	0.265852	0.16852
chr24	32742969	32742990	5	.	.	ENSCAFG00000029223:ENSCAFG00000029223;5917	0.557308	0.937946	0.712373
chr24	34732981	34733133	18	ENSCAFG00000010874:SULF2	.	.	0.0161216	0.839122	0.00422066
chr24	37782549	37782733	11	.	.	.	0.35367	0.943099	0.767103
chr24	39937999	39938155	9	.	.	.	0.964321	0.8284	0.485381
chr24	41947985	41948164	6	.	.	.	0.796084	0.722255	0.806071
chr24	42223865	42223988	7	ENSCAFG00000012011:BMP7	.	.	0.959788	0.510355	0.780964
chr24	42417420	42417693	26	.	.	ENSCAFG00000039606:ENSCAFG00000039606;3123	0.135012	0.487402	0.00564776
chr24	42612331	42612513	8	ENSCAFG00000031382:PMEPA1	.	.	0.0591513	0.601458	0.306595
chr24	42685482	42685575	5	.	.	ENSCAFG00000049469:ENSCAFG00000049469;9938	0.363859	0.615276	0.0982228
chr24	42941378	42941796	12	.	.	.	0.278212	0.0451439	0.301253
chr24	42946887	42947130	11	.	.	.	0.374902	0.656176	0.118726
chr24	43033453	43033611	7	ENSCAFG00000012089:ENSCAFG00000012089	.	.	0.744017	0.339954	0.71779
chr24	43484356	43484517	5	.	.	ENSCAFG00000012143:NPEPL1;5611	0.4155	0.307721	0.630219
chr24	43602969	43602997	5	.	ENSCAFG00000047847:ENSCAFG00000047847	ENSCAFG00000047847:ENSCAFG00000047847;368	0.465719	0.783877	0.905231
chr24	44079252	44079402	13	ENSCAFG00000048145:ENSCAFG00000048145	.	.	0.964149	0.326303	0.688159
chr24	44156739	44156783	6	ENSCAFG00000042917:ENSCAFG00000042917	.	.	0.256068	0.89857	0.0317344
chr24	44449588	44449698	6	ENSCAFG00000012258:PHACTR3	.	.	0.967021	0.656149	0.483077
chr24	44555306	44555417	10	ENSCAFG00000024001:FAM217B	.	.	0.844952	0.112552	0.617319
chr24	44598101	44598352	10	ENSCAFG00000012336:CDH26	.	.	0.0939786	0.383259	0.522971
chr24	44662149	44662353	6	.	.	.	0.731549	0.720389	0.885244
chr24	44857189	44857459	8	.	.	ENSCAFG00000041272:ENSCAFG00000041272;6838	0.684945	0.720389	0.959724
chr24	45091134	45091360	6	ENSCAFG00000048638:ENSCAFG00000048638	.	.	0.772315	0.676395	0.389314
chr24	45280107	45280319	13	ENSCAFG00000033803:ENSCAFG00000033803	.	.	0.969379	0.0157997	0.306595
chr24	45452623	45452768	6	.	.	.	0.525846	0.666312	0.0811388
chr24	45552000	45552203	12	ENSCAFG00000049118:ENSCAFG00000049118	.	.	0.00265902	0.713708	0.130555
chr24	45555733	45555909	6	.	.	ENSCAFG00000049118:ENSCAFG00000049118;2930	0.325	0.356692	0.214818
chr24	45556070	45556226	5	.	.	ENSCAFG00000049118:ENSCAFG00000049118;3267	0.482947	0.402613	0.287286
chr24	46004828	46004861	5	ENSCAFG00000012436:CDH4	.	.	0.0524409	0.731306	0.00150036
chr24	46014727	46014954	10	ENSCAFG00000012436:CDH4	.	.	0.696831	0.0880438	0.761578
chr24	46434561	46434670	8	ENSCAFG00000012625:ADRM1,ENSCAFG00000012668:ENSCAFG00000012668	.	.	0.567543	0.116879	0.696199
chr24	46436949	46437034	7	ENSCAFG00000012625:ADRM1,ENSCAFG00000012668:ENSCAFG00000012668	.	.	0.0560281	0.762732	0.45362
chr24	46454707	46454882	6	ENSCAFG00000012625:ADRM1,ENSCAFG00000012668:ENSCAFG00000012668	.	.	0.00626674	0.819814	0.643221
chr24	46520018	46520242	13	ENSCAFG00000012668:ENSCAFG00000012668,ENSCAFG00000048254:ENSCAFG00000048254	.	.	0.928189	0.47297	0.280453
chr24	46525139	46525505	13	ENSCAFG00000012668:ENSCAFG00000012668,ENSCAFG00000048254:ENSCAFG00000048254	.	.	0.339699	0.0880069	0.0111501
chr24	46539438	46539543	7	ENSCAFG00000012668:ENSCAFG00000012668	.	.	0.586468	0.750161	0.985611
chr24	46577338	46577421	6	ENSCAFG00000012668:ENSCAFG00000012668,ENSCAFG00000012720:NTSR1	.	.	0.72932	0.238281	0.0420431
chr24	46578136	46578368	7	ENSCAFG00000012668:ENSCAFG00000012668,ENSCAFG00000012720:NTSR1	.	.	0.990931	0.0629899	0.278761
chr24	46578870	46579137	10	ENSCAFG00000012668:ENSCAFG00000012668,ENSCAFG00000012720:NTSR1	.	.	0.173467	0.701589	0.039463
chr24	46593016	46593114	6	ENSCAFG00000012668:ENSCAFG00000012668,ENSCAFG00000012720:NTSR1	.	.	0.365111	0.57646	0.295968
chr24	46649315	46649545	22	ENSCAFG00000012668:ENSCAFG00000012668,ENSCAFG00000032012:ENSCAFG00000032012	.	.	0.567543	0.647076	0.120642
chr24	46712083	46712196	5	ENSCAFG00000012740:DIDO1	.	.	0.095646	0.656428	0.84548
chr24	46783033	46783168	6	.	.	.	0.904612	0.112121	0.0390451
chr24	46966409	46966498	6	ENSCAFG00000012785:NKAIN4	.	.	0.707064	0.0309686	0.490006
chr24	46974364	46974479	7	.	.	ENSCAFG00000012785:NKAIN4;3289	0.54327	0.420537	0.455852
chr24	46974594	46974983	23	.	.	ENSCAFG00000012785:NKAIN4;3519	0.278095	0.65082	0.410165
chr24	46981481	46981868	15	.	.	ENSCAFG00000012815:ARFGAP1;2071	0.325	0.710769	0.160151
chr24	47135445	47135675	5	ENSCAFG00000012942:SRMS	.	.	0.522562	0.228358	0.0863171
chr24	47185298	47185470	5	ENSCAFG00000013008:GMEB2,ENSCAFG00000013056:ZGPAT	.	.	0.658115	0.167687	0.888096
chr24	47280592	47280999	20	.	.	ENSCAFG00000041451:ENSCAFG00000041451;1813	0.371008	0.985853	0.851141
chr24	47297008	47297086	11	ENSCAFG00000013065:ZBTB46	.	.	0.436181	0.731306	0.817289
chr24	47321022	47321077	5	ENSCAFG00000013065:ZBTB46	.	.	0.572616	0.542123	0.919542
chr24	47334137	47334403	21	ENSCAFG00000046644:ENSCAFG00000046644	.	.	0.026124	0.266098	0.00401459
chr24	47411392	47411496	6	ENSCAFG00000047086:ENSCAFG00000047086	.	.	0.893446	0.684762	0.656324
chr24	47412401	47412519	7	.	.	ENSCAFG00000013120:ZNF512B;2	0.46774	0.922041	0.859646
chr24	47412623	47412678	5	ENSCAFG00000013120:ZNF512B	.	.	0.156884	0.742945	0.73412
chr24	47412938	47413076	5	ENSCAFG00000013120:ZNF512B	.	.	0.315672	0.119296	0.808872
chr24	47564160	47564376	6	ENSCAFG00000049305:ENSCAFG00000049305	.	.	0.28004	0.618106	0.123558
chr24	47564484	47564530	5	ENSCAFG00000049305:ENSCAFG00000049305	.	.	0.33095	0.622914	0.211969
chr25	3078726	3078898	8	ENSCAFG00000006044:TRPC4	.	.	0.72932	0.117881	0.240045
chr25	7158135	7158298	11	ENSCAFG00000006322:KL	.	.	0.883243	0.736011	0.425112
chr25	9635541	9635649	6	.	.	.	0.716176	0.0922699	0.936746
chr25	10025529	10025775	7	ENSCAFG00000032748:UBL3	.	.	0.00946299	0.871739	4.99747e-05
chr25	11657021	11657180	6	ENSCAFG00000006716:FLT3	.	.	0.977549	0.577394	0.882394
chr25	12795930	12796108	5	.	.	ENSCAFG00000006841:WASF3;9323	0.929753	0.757657	0.876698
chr25	12797114	12797223	6	.	.	ENSCAFG00000006841:WASF3;8208	0.839783	0.869186	0.326665
chr25	14076499	14076784	15	.	.	ENSCAFG00000007007:ATP8A2;9987	0.151509	0.145416	0.496983
chr25	17133966	17134146	5	ENSCAFG00000007207:LATS2	.	.	0.816742	0.498653	0.513449
chr25	17911727	17911872	9	ENSCAFG00000007316:GJB6	.	.	0.683473	0.376404	0.607076
chr25	18003543	18003651	7	ENSCAFG00000007321:GJA3	.	.	0.939701	0.669894	0.494652
chr25	18004295	18004380	5	.	.	ENSCAFG00000007321:GJA3;136	0.959788	0.409985	0.429434
chr25	18779348	18779451	9	ENSCAFG00000007432:ATP12A	.	.	0.02086	0.64797	9.44291e-05
chr25	18907791	18907872	5	ENSCAFG00000047201:ENSCAFG00000047201,ENSCAFG00000049934:ENSCAFG00000049934	.	.	0.568669	0.893922	0.147585
chr25	26441320	26441388	5	.	.	ENSCAFG00000007970:FAM167A;5883	0.563633	0.794247	0.113107
chr25	27212366	27212800	30	.	.	ENSCAFG00000008104:ENSCAFG00000008104;2728	0.947815	0.115992	0.480778
chr25	28485604	28485745	5	ENSCAFG00000008198:KIF13B	.	.	0.698723	0.96585	0.685486
chr25	29921817	29922200	9	ENSCAFG00000008395:SCARA3	.	.	0.24307	0.757657	0.614752
chr25	30036755	30036864	6	ENSCAFG00000008414:ENSCAFG00000008414	.	.	0.465445	0.0859437	0.199456
chr25	32369721	32369963	6	.	.	.	0.448165	0.553328	0.00639766
chr25	33779161	33779347	6	.	.	ENSCAFG00000024691:NKX2-6;1902	0.614083	0.457227	0.59944
chr25	37552227	37552348	8	.	.	.	0.469511	0.498667	0.321116
chr25	39027339	39027486	5	.	.	.	0.458909	0.672354	0.0998959
chr25	39471028	39471202	5	.	.	.	0.845779	0.483275	0.162513
chr25	44126705	44126772	10	ENSCAFG00000011211:ECEL1	.	.	0.516521	0.146398	0.471637
chr25	44127382	44127496	6	ENSCAFG00000011211:ECEL1	.	.	0.526744	0.602564	0.21339
chr25	44240695	44240729	8	.	.	.	0.691767	0.304193	0.71508
chr25	44528572	44528729	7	ENSCAFG00000011587:NGEF	.	.	0.939701	0.837879	0.217692
chr25	45209454	45209926	18	ENSCAFG00000011893:MROH2A	.	.	0.57211	0.339506	0.685486
chr25	45810296	45810490	9	ENSCAFG00000043126:ENSCAFG00000043126	.	.	0.867954	0.617456	0.182264
chr25	46017534	46017615	6	.	.	.	0.887676	0.771955	0.853974
chr25	46168941	46169091	6	.	.	.	0.161318	0.750639	0.00863282
chr25	46200251	46200479	12	.	.	.	0.535396	0.749541	0.0848135
chr25	46663061	46663133	5	ENSCAFG00000012092:AGAP1	.	.	0.8997	0.74776	0.112189
chr25	47149572	47149968	19	ENSCAFG00000012170:IQCA1	.	.	0.82015	0.647547	0.504008
chr25	47325917	47326612	51	.	ENSCAFG00000012206:ACKR3	ENSCAFG00000012206:ACKR3;1351	0.540433	0.326371	0.0727998
chr25	47351678	47351924	14	.	.	.	0.964149	0.119824	0.825726
chr25	47544080	47544250	7	.	.	.	0.791002	0.911887	0.513449
chr25	48049642	48049716	5	ENSCAFG00000012226:COL6A3	.	.	0.378859	0.672354	0.379113
chr25	48052108	48052397	10	ENSCAFG00000012226:COL6A3	.	.	0.387377	0.850025	0.506361
chr25	48073253	48073333	6	.	.	ENSCAFG00000041771:ENSCAFG00000041771;7723	0.46774	0.750155	0.371061
chr25	48082633	48082712	5	ENSCAFG00000041771:ENSCAFG00000041771	.	.	0.703046	0.865677	0.720504
chr25	48108341	48108520	9	.	.	.	0.879058	0.984015	0.412283
chr25	48170070	48170381	17	ENSCAFG00000012236:MLPH	.	.	0.560215	0.281907	0.357204
chr25	48562666	48562860	7	.	.	ENSCAFG00000012363:UBE2F;3681	0.730903	0.783877	0.856809
chr25	48609100	48609329	16	ENSCAFG00000012370:SCLY	.	.	0.703759	0.430986	0.853974
chr25	48654979	48655146	5	.	.	ENSCAFG00000047351:ENSCAFG00000047351;752	0.242153	0.760845	0.373065
chr25	48878977	48879169	24	.	.	ENSCAFG00000041155:ENSCAFG00000041155;7053	0.832899	0.629591	0.564338
chr25	48935754	48935914	10	.	.	ENSCAFG00000048135:ENSCAFG00000048135;8382	0.490825	0.720913	0.67483
chr25	49197004	49197110	5	.	.	ENSCAFG00000041562:ENSCAFG00000041562;1031	0.395235	0.943784	0.10768
chr25	49218429	49218595	6	.	.	ENSCAFG00000049783:ENSCAFG00000049783;3523	0.0762879	0.651265	0.0485665
chr25	49454794	49454966	8	.	ENSCAFG00000012546:HDAC4	ENSCAFG00000012546:HDAC4;1317	0.711633	0.701023	0.351357
chr25	49462187	49462391	9	.	.	ENSCAFG00000012546:HDAC4;8710	0.891297	0.70401	1
chr25	49689161	49689302	6	.	.	.	0.425818	0.545388	0.393437
chr25	49692443	49692634	10	.	.	.	0.84131	0.786433	0.544694
chr25	49801909	49801957	6	.	.	.	0.0285423	0.20109	0.0863171
chr25	49828619	49828833	12	.	.	.	0.154479	0.689312	0.29074
chr25	49872321	49872421	5	.	.	ENSCAFG00000048236:ENSCAFG00000048236;5972	0.700229	0.952139	0.75331
chr25	49882043	49882201	7	.	.	ENSCAFG00000048236:ENSCAFG00000048236;2184	0.732179	0.270246	0.104169
chr25	49970805	49970861	5	.	.	ENSCAFG00000012591:NDUFA10;1905	0.658115	0.943099	0.682816
chr25	49996599	49996792	6	.	.	ENSCAFG00000029008:OR6B2;6523	0.910485	0.879307	0.319279
chr25	50528907	50529044	7	ENSCAFG00000012669:ANKMY1	.	.	0.374571	0.748599	0.564338
chr25	50550556	50550631	6	.	.	ENSCAFG00000012680:RNPEPL1;1710	0.436036	0.742945	0.0177252
chr25	51566520	51566613	5	ENSCAFG00000013152:D2HGDH	.	.	0.736996	0.67894	0.294219
chr25	51580183	51580458	8	.	ENSCAFG00000013175:GAL3ST2	ENSCAFG00000013175:GAL3ST2;1088	0.961223	0.706713	0.282152
chr25	51593353	51593459	5	ENSCAFG00000013175:GAL3ST2	.	.	0.236871	0.894223	0.119681
chr26	2542579	2542745	7	ENSCAFG00000006812:TMEM132D	.	.	0.677033	0.685785	0.902373
chr26	5288420	5288821	23	.	ENSCAFG00000046936:ENSCAFG00000046936	ENSCAFG00000046936:ENSCAFG00000046936;634	0.64983	0.153087	0.105914
chr26	5330779	5331102	14	.	ENSCAFG00000006985:NCOR2	ENSCAFG00000006985:NCOR2;357	0.000140767	0.76245	6.08625e-05
chr26	5332119	5332238	6	ENSCAFG00000006985:NCOR2	.	.	0.0805515	0.854881	0.00388187
chr26	7156707	7156961	14	ENSCAFG00000024648:LRRC43	.	.	0.911597	0.347013	0.842652
chr26	7456458	7456610	5	ENSCAFG00000008167:SETD1B	.	.	0.961223	0.0305087	0.842652
chr26	7459293	7459369	5	ENSCAFG00000008167:SETD1B	.	.	0.850878	0.0213367	0.783744
chr26	10506912	10507120	11	ENSCAFG00000008986:RASAL1	.	.	0.698502	0.661901	0.632811
chr26	10663049	10663220	6	ENSCAFG00000009061:SLC8B1	.	.	0.803141	0.112999	0.962599
chr26	13373163	13373244	5	.	.	.	0.719195	0.495968	0.148698
chr26	13648977	13649120	8	ENSCAFG00000009300:TESC	.	.	0.654968	0.18903	0.451393
chr26	13653148	13653270	5	ENSCAFG00000009300:TESC	.	.	0.59454	0.655643	0.379113
chr26	15019713	15019844	10	.	.	ENSCAFG00000009939:SUDS3;92	0.145437	0.360827	0.00497134
chr26	16314014	16314169	6	.	.	.	0.403833	0.592786	0.0103981
chr26	17245461	17245605	6	.	.	ENSCAFG00000010765:TCHP;4192	0.683331	0.367181	0.422959
chr26	17510244	17510360	6	ENSCAFG00000010834:MVK	.	.	0.692619	0.700973	0.936746
chr26	19173923	19174061	5	ENSCAFG00000024641:KIAA1671	.	.	0.51575	0.897309	0.397583
chr26	19174163	19174399	5	ENSCAFG00000024641:KIAA1671	.	.	0.392673	0.937459	0.361132
chr26	19287870	19287946	5	ENSCAFG00000011573:CRYBB3	.	.	0.754263	0.657794	0.701577
chr26	20789344	20789520	5	ENSCAFG00000042872:ENSCAFG00000042872	.	.	0.204849	0.692591	0.0526252
chr26	21106697	21106914	6	ENSCAFG00000041457:ENSCAFG00000041457,ENSCAFG00000046898:ENSCAFG00000046898	.	.	0.72932	0.498667	0.34749
chr26	23653923	23654422	23	.	.	ENSCAFG00000012792:PES1;1982	0.0581887	0.63158	0.00332849
chr26	24102445	24102585	9	ENSCAFG00000012922:SMTN	.	.	0.769636	0.631039	0.220591
chr26	24102704	24103002	25	ENSCAFG00000012922:SMTN	.	.	0.995208	0.422122	0.177182
chr26	24565991	24566067	5	.	.	ENSCAFG00000013247:PRR14L;4813	0.879087	0.796545	0.561866
chr26	27768410	27768564	6	ENSCAFG00000013646:RSPH14	.	.	0.892381	0.448441	0.11403
chr26	28605043	28605226	12	ENSCAFG00000014043:ENSCAFG00000014043,ENSCAFG00000029652:ENSCAFG00000029652	.	.	0.04784	0.701139	0.638008
chr26	29026743	29026801	6	.	.	ENSCAFG00000014151:ENSCAFG00000014151;5457	0.586468	0.307445	0.648451
chr26	29301846	29302050	11	ENSCAFG00000014212:TANGO2	.	.	0.242153	0.400827	0.418671
chr26	29501169	29501362	9	ENSCAFG00000014499:GNB1L	.	.	0.44164	0.672354	0.217692
chr26	29537153	29537400	8	ENSCAFG00000029230:GP1BB	.	.	0.0494505	0.223097	0.00284191
chr26	29640836	29641046	9	.	.	.	0.227174	0.720913	0.0053858
chr26	29666423	29666612	7	.	.	.	0.846772	0.138001	0.712373
chr26	30151477	30151565	8	.	ENSCAFG00000041335:ENSCAFG00000041335	ENSCAFG00000041335:ENSCAFG00000041335;271	0.138916	0.796545	0.566816
chr26	30320572	30320668	8	ENSCAFG00000014932:MED15	.	.	0.338157	0.114738	0.160151
chr26	30756924	30757003	5	.	.	ENSCAFG00000030047:ENSCAFG00000030047;49	0.731668	0.755216	0.255734
chr26	30912041	30912206	8	.	.	ENSCAFG00000015302:CCDC116;915	0.301749	0.307721	0.0695201
chr26	30923937	30924062	6	.	ENSCAFG00000022893:ENSCAFG00000022893,ENSCAFG00000025669:ENSCAFG00000025669	ENSCAFG00000025669:ENSCAFG00000025669;41	0.541489	0.905037	0.0965702
chr26	36820698	36820732	5	ENSCAFG00000031979:PRKG1	.	.	0.347742	0.603229	0.174677
chr26	36820846	36820972	11	ENSCAFG00000031979:PRKG1	.	.	0.49395	0.672354	0.0626937
chr26	37429367	37429777	24	.	.	.	0.370663	0.843109	0.361132
chr26	37461308	37461414	9	.	.	.	0.482703	0.347013	0.367071
chr26	37461630	37461859	11	.	.	.	0.908824	0.249112	0.789311
chr26	37580864	37581375	39	.	.	ENSCAFG00000028821:MINPP1;5352	0.0379188	0.557166	0.202194
chr26	37942701	37942793	7	.	.	ENSCAFG00000049851:ENSCAFG00000049851;2284	0.8997	0.726857	0.985611
chr26	37942925	37943136	10	.	.	ENSCAFG00000049851:ENSCAFG00000049851;1941	0.769944	0.556288	0.408053
chr26	37988690	37988952	10	.	.	.	0.605284	0.462707	0.164898
chr26	38006269	38006315	5	.	.	.	0.799281	0.57019	0.270395
chr26	38155866	38156296	23	ENSCAFG00000030804:RNLS	.	.	0.425818	0.531207	0.0925272
chr26	38504357	38504437	5	ENSCAFG00000015682:LIPF	.	.	0.406117	0.342138	0.142106
chr26	38554295	38554408	8	ENSCAFG00000015682:LIPF	.	.	0.431079	0.647076	0.313805
chr26	38562463	38562586	5	ENSCAFG00000015682:LIPF	.	.	0.0132974	0.731687	0.187444
chr26	38589927	38590121	10	.	.	ENSCAFG00000015682:LIPF;1753	0.987875	0.55375	0.187444
chr26	38607114	38607237	9	.	ENSCAFG00000029090:ENSCAFG00000029090	ENSCAFG00000029090:ENSCAFG00000029090;1220	0.60969	0.481695	0.79768
chr26	38615632	38615693	6	ENSCAFG00000029090:ENSCAFG00000029090	.	.	0.928865	0.0973313	0.462584
chr26	38615809	38615847	5	ENSCAFG00000029090:ENSCAFG00000029090	.	.	0.945757	0.0973313	0.756063
chr26	38627345	38627581	13	ENSCAFG00000029297:ANKRD22	.	.	0.85774	0.797766	0.976979
chr26	38635378	38635468	5	ENSCAFG00000029297:ANKRD22	.	.	0.977549	0.502467	0.853974
chr26	38635648	38635722	6	ENSCAFG00000029297:ANKRD22	.	.	0.951724	0.476297	0.709669
chr26	38636101	38636273	8	ENSCAFG00000029297:ANKRD22	.	.	0.671657	0.483275	0.250961
chr26	38660190	38660305	6	.	.	ENSCAFG00000030844:ENSCAFG00000030844;4915	0.526744	0.387893	0.262187
chr26	38700247	38700445	15	.	.	ENSCAFG00000015708:ACTA2;35	0.879967	0.000265355	0.455852
chr26	38712582	38712777	11	.	ENSCAFG00000015708:ACTA2,ENSCAFG00000046629:ENSCAFG00000046629	ENSCAFG00000015708:ACTA2;830	0.8997	0.672354	0.942487
chr26	38729127	38729482	14	.	ENSCAFG00000048191:ENSCAFG00000048191	ENSCAFG00000048191:ENSCAFG00000048191;1105	0.696982	0.00657411	0.198097
chr26	38729818	38730023	16	.	ENSCAFG00000048191:ENSCAFG00000048191	ENSCAFG00000048191:ENSCAFG00000048191;564	0.866965	0.000127731	0.566816
chr26	38730178	38730273	10	.	ENSCAFG00000048191:ENSCAFG00000048191	ENSCAFG00000048191:ENSCAFG00000048191;314	0.930357	0.0284162	0.607076
chr26	38861346	38861464	8	ENSCAFG00000050003:ENSCAFG00000050003	.	.	0.456908	0.497084	0.591843
chr26	38879330	38879417	6	ENSCAFG00000050003:ENSCAFG00000050003	.	.	0.312541	0.159551	0.45362
chr26	38879637	38879741	7	ENSCAFG00000050003:ENSCAFG00000050003	.	.	0.377092	0.289022	0.169739
chr26	38880074	38880387	22	ENSCAFG00000050003:ENSCAFG00000050003	.	.	0.34122	0.105082	0.0249433
chr27	754022	754102	9	.	.	ENSCAFG00000040966:ENSCAFG00000040966;5434	0.827806	0.930203	0.0335455
chr27	770640	770779	8	ENSCAFG00000029756:PPP1R1A	.	.	0.862058	0.692169	0.175926
chr27	771669	771851	6	.	.	ENSCAFG00000029756:PPP1R1A;72	0.743471	0.337802	0.701577
chr27	804524	804693	12	.	.	ENSCAFG00000006413:NCKAP1L;617	0.751325	0.0919708	0.464839
chr27	1112409	1112548	6	.	.	ENSCAFG00000006603:SMUG1;1281	0.950143	0.0490974	0.882394
chr27	1140841	1140943	5	.	.	.	0.762033	0.25364	0.527764
chr27	1141134	1141320	13	.	.	.	0.898365	0.213893	0.59437
chr27	1154942	1155239	13	.	.	.	0.581702	0.601158	0.187444
chr27	1155670	1156043	23	.	.	.	0.626314	0.491175	0.260564
chr27	1204692	1205247	36	ENSCAFG00000006611:HOXC4	.	.	0.0109498	0.0827923	0.00212217
chr27	1213242	1213519	11	ENSCAFG00000006611:HOXC4	.	.	0.00861828	0.530234	0.00159186
chr27	1213623	1213846	14	ENSCAFG00000006611:HOXC4	.	.	0.0280624	0.15404	0.000572155
chr27	1215897	1216117	5	ENSCAFG00000006611:HOXC4	.	.	0.0466907	0.16339	0.00200578
chr27	1218613	1219017	9	ENSCAFG00000006611:HOXC4	.	.	0.121402	0.217684	0.000420331
chr27	1225015	1225184	9	ENSCAFG00000006611:HOXC4	.	.	0.0103619	0.214874	0.000420331
chr27	1225571	1225748	5	ENSCAFG00000006611:HOXC4	.	.	0.000313466	0.161005	9.73368e-05
chr27	1227282	1227625	23	.	ENSCAFG00000006611:HOXC4	ENSCAFG00000006611:HOXC4;711	0.00144803	0.341342	4.3683e-05
chr27	1229495	1229691	15	ENSCAFG00000028496:ENSCAFG00000028496	.	.	0.0054224	0.634197	0.000134718
chr27	1712815	1712918	9	.	.	ENSCAFG00000041156:ENSCAFG00000041156;670	0.93593	0.356692	0.640613
chr27	1713598	1714035	45	ENSCAFG00000041156:ENSCAFG00000041156	.	.	0.614083	0.731306	0.418671
chr27	2107350	2107554	15	ENSCAFG00000007105:TNS2	.	.	0.16848	0.672354	0.102444
chr27	2118026	2118190	11	.	.	ENSCAFG00000007117:EIF4B;1821	0.807597	0.650855	0.328527
chr27	2191973	2192084	9	ENSCAFG00000007154:KRT18	.	.	0.219197	0.0287645	0.115892
chr27	2488623	2489001	11	.	.	ENSCAFG00000045432:ENSCAFG00000045432;4010	0.448165	0.0824373	0.893803
chr27	2883948	2884078	12	ENSCAFG00000007328:KRT80	.	.	0.845549	0.388777	1
chr27	2990309	2990412	6	.	.	ENSCAFG00000007357:ACVR1B;4445	0.526431	0.0580612	0.893803
chr27	3164816	3165136	15	ENSCAFG00000049416:ENSCAFG00000049416	.	.	0.0144729	0.0955846	0.0949379
chr27	3165618	3165765	8	ENSCAFG00000049416:ENSCAFG00000049416	.	.	0.0494981	0.252819	0.311993
chr27	3166951	3167130	11	ENSCAFG00000049416:ENSCAFG00000049416	.	.	0.0484295	0.117834	0.173433
chr27	4998811	4998921	7	ENSCAFG00000008465:FMNL3	.	.	0.389522	0.0087095	0.0390451
chr27	5019594	5019645	6	ENSCAFG00000008513:PRPF40B	.	.	0.328804	0.689312	0.0447509
chr27	5019752	5019945	8	ENSCAFG00000008513:PRPF40B	.	.	0.594258	0.475301	0.00150036
chr27	5100234	5100769	14	ENSCAFG00000008571:KCNH3	.	.	0.00279826	0.848948	0.00011305
chr27	5272451	5272597	6	.	.	ENSCAFG00000031977:C1QL4;5763	8.17063e-05	0.539559	3.67839e-05
chr27	5318109	5318367	10	ENSCAFG00000008623:PRPH	.	.	0.00318315	0.599395	1.51283e-05
chr27	5721745	5721927	6	.	.	ENSCAFG00000008857:CACNB3;4099	0.00270334	0.599525	0.000371816
chr27	6994205	6994372	15	ENSCAFG00000009181:RAPGEF3	.	.	0.0943227	0.122279	0.173433
chr27	7374554	7374790	8	ENSCAFG00000046870:ENSCAFG00000046870	.	.	0.736815	0.701991	0.648451
chr27	7374986	7375072	7	ENSCAFG00000046870:ENSCAFG00000046870	.	.	0.338541	0.787475	0.67483
chr27	11418307	11418688	18	.	.	ENSCAFG00000009782:PRICKLE1;7959	0.83567	0.721585	0.811675
chr27	14015150	14015282	6	ENSCAFG00000010022:ABCD2	.	.	0.765932	0.978675	0.14319
chr27	16140565	16140853	13	ENSCAFG00000010496:YARS2	.	.	0.950398	0.383259	0.416536
chr27	16444858	16444980	5	ENSCAFG00000010589:FGD4	.	.	0.749397	0.133728	0.478485
chr27	17385808	17385990	9	.	.	ENSCAFG00000040566:ENSCAFG00000040566;1803	0.569491	0.706713	0.391372
chr27	20420742	20420922	11	.	ENSCAFG00000011089:ARNTL2	ENSCAFG00000011089:ARNTL2;7	0.992619	0.150032	0.951103
chr27	33835709	33836113	17	.	.	ENSCAFG00000029772:BORCS5;1205	0.314745	0.740548	0.14428
chr27	34479674	34479853	6	ENSCAFG00000013371:ETV6	.	.	0.512245	0.985454	0.124541
chr27	35156843	35156907	5	ENSCAFG00000013443:KLRA1	.	.	0.671657	0.163436	0.728664
chr27	44251383	44251550	9	ENSCAFG00000016051:CACNA1C	.	.	0.0708966	0.701991	0.5182
chr27	44339289	44339610	9	ENSCAFG00000016051:CACNA1C	.	.	0.721801	0.171759	0.238511
chr27	45738732	45738931	7	.	ENSCAFG00000016252:ENSCAFG00000016252	ENSCAFG00000016252:ENSCAFG00000016252;404	0.98352	0.720389	0.811675
chr28	52833	53107	12	.	.	.	0.879539	0.647547	0.527764
chr28	476591	476724	5	ENSCAFG00000006568:ARHGAP22	.	.	0.158733	0.64797	0.0569362
chr28	483900	484264	40	ENSCAFG00000006568:ARHGAP22	.	.	0.234682	0.719248	0.174677
chr28	586113	586191	6	.	.	ENSCAFG00000006568:ARHGAP22;3566	0.519872	0.431328	0.207742
chr28	2555034	2555099	9	.	.	.	0.173141	0.613356	0.0310317
chr28	4162664	4162954	17	.	.	.	0.823818	0.722255	0.853974
chr28	5523476	5523788	22	ENSCAFG00000007224:HTR7	.	.	0.81317	0.663168	0.294219
chr28	6379609	6379713	10	.	.	.	0.438928	0.0752089	0.203571
chr28	7415263	7415349	9	.	.	ENSCAFG00000007534:EXOC6;902	0.869019	0.248605	0.0688775
chr28	7744356	7744476	6	ENSCAFG00000007749:MYOF	.	.	0.563977	0.89542	0.0638958
chr28	11124710	11124943	10	ENSCAFG00000009271:CRTAC1	.	.	0.730903	0.0955846	0.278761
chr28	11709858	11709980	5	ENSCAFG00000009386:HPSE2	.	.	0.141536	0.832802	0.000485514
chr28	13742474	13742596	5	ENSCAFG00000029130:KAZALD1	.	.	0.20658	0.462707	0.446956
chr28	13809336	13809379	6	ENSCAFG00000009833:TLX1	.	.	0.423667	0.383259	0.13572
chr28	13810097	13811130	91	ENSCAFG00000009833:TLX1	.	.	0.711393	0.646249	0.125529
chr28	13811278	13811549	12	ENSCAFG00000009833:TLX1	.	.	0.650495	0.764217	0.111277
chr28	13811895	13812328	20	ENSCAFG00000009833:TLX1	.	.	0.406117	0.731453	0.249383
chr28	16586975	16587262	29	ENSCAFG00000010593:GSTO1,ENSCAFG00000024905:GSTO2	.	.	0.0132763	0.737904	0.745068
chr28	24016642	24016969	8	ENSCAFG00000011005:TCF7L2	.	.	0.791002	0.685815	0.34749
chr28	24066526	24066640	6	ENSCAFG00000011005:TCF7L2	.	.	0.674712	0.463064	0.0407373
chr28	25122832	25123047	7	ENSCAFG00000011298:VWA2	.	.	0.93593	0.974982	0.574275
chr28	29638158	29638344	5	.	.	ENSCAFG00000012129:GRK5;5418	0.751611	0.402613	0.589319
chr28	31520962	31521146	15	.	.	.	0.99462	0.497084	0.747813
chr28	32108464	32108659	13	.	.	.	0.983708	0.820591	0.62763
chr28	32478223	32478414	7	.	ENSCAFG00000012627:ENSCAFG00000012627	ENSCAFG00000012627:ENSCAFG00000012627;1475	0.580835	0.327582	0.723221
chr28	32535760	32535819	8	ENSCAFG00000012641:PSTK	.	.	0.129197	0.688037	0.0761932
chr28	33720217	33720374	5	.	.	ENSCAFG00000046017:ENSCAFG00000046017;7265	0.652415	0.661901	0.780964
chr28	33813165	33813306	5	.	.	ENSCAFG00000031292:NKX1-2;1708	0.0417628	0.692401	3.08417e-05
chr28	34360349	34360493	6	ENSCAFG00000012775:CTBP2	.	.	0.447748	0.114738	0.254137
chr28	34943006	34943166	8	ENSCAFG00000012857:MMP21	.	.	0.23132	0.655643	0.820099
chr28	35131215	35131327	5	ENSCAFG00000012954:FANK1	.	.	0.961223	0.676395	0.566816
chr28	35445532	35445647	5	ENSCAFG00000012986:ADAM12	.	.	0.295799	0.701139	0.14428
chr28	35531556	35531784	7	ENSCAFG00000013001:C28H10orf90	.	.	0.818515	0.0300147	0.761578
chr28	35656585	35656861	10	ENSCAFG00000013001:C28H10orf90	.	.	0.700229	0.00910013	0.308388
chr28	35980489	35980703	5	ENSCAFG00000013062:DOCK1	.	.	0.756414	0.271845	0.247811
chr28	36822804	36822890	9	ENSCAFG00000013204:PTPRE	.	.	0.673398	0.924315	0.105039
chr28	37215918	37216035	6	.	.	.	0.0519529	0.960998	0.0878401
chr28	38430241	38430466	10	.	.	ENSCAFG00000013263:MGMT;2862	0.791084	0.531207	0.794888
chr28	38514359	38514593	12	ENSCAFG00000013267:EBF3	.	.	0.203218	0.787001	0.0863171
chr28	38522631	38522835	9	ENSCAFG00000013267:EBF3	.	.	0.565714	0.755216	0.564338
chr28	38543980	38544007	5	ENSCAFG00000013267:EBF3	.	.	0.289216	0.896959	0.0264457
chr28	38763312	38763334	5	ENSCAFG00000033577:ENSCAFG00000033577	.	.	0.791002	0.916336	0.651071
chr28	38884148	38884412	14	ENSCAFG00000039809:ENSCAFG00000039809	.	.	0.41211	0.624692	0.888096
chr28	39223810	39223859	6	.	.	.	0.354535	0.332583	0.180984
chr28	39543192	39543337	7	ENSCAFG00000010878:TCERG1L	.	.	0.807597	0.169297	0.385216
chr28	39649114	39649287	11	.	.	ENSCAFG00000035358:ENSCAFG00000035358;3285	0.994863	0.672354	0.511081
chr28	39848821	39848873	5	.	.	.	0.494967	0.0430825	0.3533
chr28	40125727	40126052	13	ENSCAFG00000028746:JAKMIP3	.	.	0.433332	0.655643	0.408053
chr28	40203621	40203677	5	ENSCAFG00000011107:STK32C	.	.	0.752136	0.655643	0.635408
chr28	40205581	40205704	10	ENSCAFG00000011107:STK32C	.	.	0.924536	0.124467	0.761578
chr28	40243594	40243684	7	ENSCAFG00000011107:STK32C	.	.	0.951797	0.707802	0.564338
chr28	40247932	40248059	12	.	.	ENSCAFG00000011107:STK32C;4076	0.627497	0.672354	0.0998959
chr28	40471854	40472094	5	ENSCAFG00000011136:INPP5A	.	.	0.791002	0.402613	0.395507
chr28	40502616	40502802	6	ENSCAFG00000011136:INPP5A	.	.	0.192146	0.929483	0.0166324
chr28	40646243	40646377	5	ENSCAFG00000011158:CFAP46	.	.	0.827806	0.0506803	0.913815
chr28	40665231	40665586	9	ENSCAFG00000011158:CFAP46	.	.	0.319286	0.753286	0.0324495
chr28	40682589	40682680	7	ENSCAFG00000047005:ENSCAFG00000047005	.	.	0.40813	0.7443	0.67483
chr28	40776804	40776873	7	ENSCAFG00000013695:ENSCAFG00000013695,ENSCAFG00000049178:ENSCAFG00000049178	.	.	0.301749	0.672354	0.756063
chr28	40853803	40853903	5	.	.	ENSCAFG00000013440:ADAM8;1606	0.204762	0.642531	0.859646
chr28	41157271	41157681	52	ENSCAFG00000013298:SYCE1	ENSCAFG00000013298:SYCE1	.	0.515472	0.0524599	0.18355
chr29	1680914	1680977	5	.	.	.	0.940259	0.352561	0.925273
chr29	1681095	1681324	16	.	.	.	0.950398	0.21911	0.859646
chr29	4272157	4272247	12	ENSCAFG00000035239:ENSCAFG00000035239	.	.	0.960005	0.731306	0.905231
chr29	4344640	4344745	12	.	.	ENSCAFG00000049553:ENSCAFG00000049553;3859	0.0348196	0.709082	0.255734
chr29	5974563	5974849	10	.	.	ENSCAFG00000025327:SOX17;4412	0.010759	0.56469	0.0283411
chr29	8433929	8434142	6	.	.	.	0.725486	0.727641	0.408053
chr29	9382487	9382605	9	ENSCAFG00000007130:NSMAF	.	.	0.962335	0.487277	0.395507
chr29	9429056	9429077	6	.	ENSCAFG00000007130:NSMAF	ENSCAFG00000007130:NSMAF;908	0.95014	0.731306	0.530167
chr29	19023243	19023486	8	ENSCAFG00000007686:SLCO5A1	.	.	0.482677	0.352018	0.680151
chr29	20799379	20799499	5	.	.	ENSCAFG00000007923:MSC;563	0.313822	0.751374	0.0053858
chr29	21810231	21810439	15	.	.	.	0.93593	0.133361	0.317448
chr29	31728717	31729133	14	.	.	.	0.950398	0.89712	0.890949
chr29	32318170	32318324	5	.	.	ENSCAFG00000008727:PSKH2;1852	0.825831	0.163172	0.786526
chr29	35475890	35476132	11	ENSCAFG00000008992:NBN	.	.	0.568669	0.57528	0.0224087
chr29	35493557	35493803	18	ENSCAFG00000049850:ENSCAFG00000049850	.	.	0.242795	0.326669	0.77264
chr29	36298213	36298402	6	ENSCAFG00000009026:NECAB1	.	.	0.712029	0.682368	0.343648
chr29	37255313	37255710	15	ENSCAFG00000009078:RUNX1T1	.	.	0.666929	0.731306	0.962599
chr29	37264229	37264355	6	ENSCAFG00000009078:RUNX1T1	.	.	0.745094	0.353723	0.537408
chr29	38418584	38418780	6	ENSCAFG00000049117:ENSCAFG00000049117	.	.	0.494814	0.29419	0.808872
chr29	38715544	38715660	8	ENSCAFG00000009125:TMEM67	.	.	0.397924	0.860004	0.00101691
chr29	38731977	38732031	5	.	.	ENSCAFG00000042053:ENSCAFG00000042053;3144	0.677033	0.55375	0.761578
chr29	39595240	39595856	52	.	.	ENSCAFG00000009418:TP53INP1;1723	0.711393	3.07305e-07	0.997122
chr29	39760551	39760647	5	.	.	.	0.579645	0.0980745	0.59944
chr29	39876924	39877107	8	.	.	ENSCAFG00000031002:ENSCAFG00000031002;3014	0.893446	0.348478	0.584286
chr29	39892506	39892678	6	.	.	.	0.30271	0.649599	0.95685
chr29	39969240	39969382	8	.	.	ENSCAFG00000037675:ENSCAFG00000037675;2331	0.0405771	0.678091	0.945358
chr29	40698347	40698521	8	.	.	ENSCAFG00000009445:GDF6;4174	0.488654	0.613356	0.931008
chr29	40745907	40746224	15	ENSCAFG00000009449:UQCRB	.	.	0.506219	0.444412	0.862484
chr29	40761633	40761790	8	ENSCAFG00000009460:MTERF3	.	.	0.865641	0.686477	0.257338
chr29	40763871	40764292	19	ENSCAFG00000009460:MTERF3	.	.	0.358664	0.979371	0.230934
chr29	40984011	40984295	16	ENSCAFG00000031652:SDC2	.	.	0.420784	0.722485	0.249383
chr29	41032081	41032131	6	.	.	ENSCAFG00000048593:ENSCAFG00000048593;1997	0.372856	0.701139	0.96835
chr29	41042941	41043081	5	.	.	.	0.959788	0.743821	0.965475
chr29	41129621	41129721	7	ENSCAFG00000009482:CPQ	.	.	0.754529	0.99986	0.817289
chr29	41293687	41294249	18	ENSCAFG00000009482:CPQ	.	.	0.753374	0.83477	0.520583
chr29	41474495	41474671	6	.	.	.	0.512245	0.701991	0.458091
chr29	41503770	41503910	7	ENSCAFG00000032518:TSPYL5	.	.	0.385193	0.879339	0.199456
chr3	635226	635424	7	ENSCAFG00000007361:EPB41L4A	.	.	0.196719	0.618106	0.0663517
chr3	639889	639927	5	ENSCAFG00000007361:EPB41L4A	.	.	0.0136861	0.622985	0.028996
chr3	640081	640639	23	ENSCAFG00000007361:EPB41L4A	.	.	0.00177487	0.379477	0.00530072
chr3	1172377	1172608	20	.	.	ENSCAFG00000042925:ENSCAFG00000042925;1339	0.994863	0.384796	0.839826
chr3	1174698	1174826	5	ENSCAFG00000042925:ENSCAFG00000042925	.	.	0.0466622	0.69785	0.00110597
chr3	1287399	1287680	9	ENSCAFG00000007379:CAMK4	.	.	0.167111	0.682368	0.142106
chr3	2160974	2161152	11	.	.	.	0.947815	1.61777e-05	0.367071
chr3	4497602	4497788	6	ENSCAFG00000007448:EFNA5	.	.	0.557534	0.3506	0.337931
chr3	9711059	9711378	19	ENSCAFG00000007617:ST8SIA4	.	.	0.515625	0.0763289	0.537408
chr3	12992483	12992634	10	ENSCAFG00000007854:CAST	.	.	0.910641	0.0423634	0.440342
chr3	25217814	25217892	5	ENSCAFG00000008646:ATG10	.	.	0.457273	0.750639	0.349421
chr3	26042281	26042602	23	.	.	ENSCAFG00000008744:RASGRF2;7658	0.194867	0.776018	0.262187
chr3	26651173	26651208	5	.	.	ENSCAFG00000008823:FAM151B;3802	0.638394	0.953096	0.442541
chr3	28833556	28833740	7	.	.	.	0.948318	0.00768613	0.34749
chr3	29300440	29300504	5	ENSCAFG00000009253:PDE8B	.	.	0.857383	0.208848	0.698886
chr3	29576036	29576109	14	ENSCAFG00000044186:ENSCAFG00000044186	.	.	0.0671277	0.556629	0.0466289
chr3	29810829	29811041	6	.	ENSCAFG00000009281:F2RL1	ENSCAFG00000009281:F2RL1;650	0.00261124	0.587883	0.000599179
chr3	29889576	29889803	11	ENSCAFG00000009284:F2R	ENSCAFG00000009284:F2R	.	0.995573	0.277984	0.527764
chr3	30010257	30010307	5	ENSCAFG00000009293:IQGAP2	.	.	0.562786	0.139416	0.229438
chr3	31068090	31068125	5	ENSCAFG00000009530:ANKRD31	.	.	0.640797	0.65607	0.258948
chr3	31212485	31212682	7	.	.	ENSCAFG00000009534:GCNT4;4880	0.19861	0.682368	0.483077
chr3	37417874	37417955	5	ENSCAFG00000010286:OTUD7A	.	.	0.46648	0.547812	0.525365
chr3	39335823	39335950	5	ENSCAFG00000010453:TARS3	.	.	0.000229679	0.80891	4.36421e-06
chr3	40119490	40119588	5	ENSCAFG00000010594:LRRK1	.	.	0.838544	0.0335268	0.828542
chr3	40290719	40290827	6	.	.	.	0.560309	0.618106	0.230934
chr3	41592833	41593024	7	ENSCAFG00000010827:TTC23	.	.	0.794447	0.277004	0.0901614
chr3	44140275	44140476	10	ENSCAFG00000010911:NR2F2	.	.	0.00371327	0.713708	2.57437e-05
chr3	46016398	46016488	6	ENSCAFG00000010940:MCTP2	.	.	0.787035	0.468543	0.586801
chr3	46085521	46085716	7	.	ENSCAFG00000010940:MCTP2	ENSCAFG00000010940:MCTP2;1073	0.976381	0.0248738	0.645834
chr3	47070498	47070827	14	ENSCAFG00000010973:RGMA	.	.	0.39778	0.731306	0.260564
chr3	52373000	52373045	5	ENSCAFG00000011760:POLG	.	.	0.0316634	0.351016	0.232437
chr3	52453035	52453554	15	.	.	ENSCAFG00000034791:ENSCAFG00000034791;3181	0.000401754	0.727327	3.31112e-05
chr3	53577948	53578128	6	ENSCAFG00000012410:CRTC3	.	.	0.823818	0.194008	0.638008
chr3	54589249	54589367	6	ENSCAFG00000013142:FSD2	.	.	0.696958	0.00110398	0.862484
chr3	54792590	54792857	19	ENSCAFG00000013185:HOMER2	.	.	0.723327	0.57181	0.258948
chr3	56547094	56547250	6	ENSCAFG00000013833:IL16	.	.	0.635754	0.511471	0.397583
chr3	57212173	57212247	5	.	.	.	0.879967	0.191049	0.596903
chr3	58091584	58091763	11	.	.	ENSCAFG00000048677:ENSCAFG00000048677;3188	0.819002	0.825518	0.656324
chr3	58122172	58122263	5	.	.	ENSCAFG00000014113:MORF4L1;5406	0.716624	0.531207	0.817289
chr3	58365028	58365275	14	ENSCAFG00000014189:ACSBG1,ENSCAFG00000014214:DNAJA4	.	.	0.774077	0.228358	0.965475
chr3	58452378	58452547	10	.	.	.	0.950398	0.167881	0.976979
chr3	59152552	59152711	9	.	.	.	0.852711	0.848895	0.853974
chr3	60299602	60299725	5	ENSCAFG00000014583:CPZ	.	.	0.335912	0.212697	0.712373
chr3	60637205	60637248	5	.	.	ENSCAFG00000014602:ADRA2C;8884	0.762894	0.599525	0.728664
chr3	62148680	62148772	5	ENSCAFG00000014927:NELFA	.	.	0.835559	0.0297404	0.672175
chr3	62148987	62149261	14	ENSCAFG00000014927:NELFA	.	.	0.868262	0.00567956	0.761578
chr3	62592444	62592683	17	.	.	.	0.453313	0.924966	0.241586
chr3	63593026	63593381	7	ENSCAFG00000015135:LDB2	.	.	0.780298	0.182546	0.169739
chr3	64123269	64123600	11	.	ENSCAFG00000015148:TAPT1	ENSCAFG00000015148:TAPT1;445	0.454724	0.516568	0.693516
chr3	66832722	66832864	5	ENSCAFG00000048775:ENSCAFG00000048775	.	.	0.28004	0.287194	0.11037
chr3	69351800	69351928	7	.	.	ENSCAFG00000015524:WDR1;3624	0.560191	0.701991	0.571784
chr3	69810956	69811388	24	ENSCAFG00000015693:NSG1	.	.	0.753992	0.595327	0.728664
chr3	71183792	71183957	6	ENSCAFG00000046570:ENSCAFG00000046570	.	.	0.593853	0.0373798	0.164898
chr3	71184185	71184390	5	ENSCAFG00000046570:ENSCAFG00000046570	.	.	0.72932	0.112472	0.393437
chr3	71188044	71188092	10	ENSCAFG00000046570:ENSCAFG00000046570	.	.	0.0013934	0.616105	0.000178698
chr3	71188239	71188493	22	ENSCAFG00000046570:ENSCAFG00000046570	.	.	0.00877595	0.381857	0.00016438
chr3	72285993	72286136	5	ENSCAFG00000015929:N4BP2	.	.	0.859021	0.0580612	0.0471076
chr3	74117845	74118001	5	ENSCAFG00000016208:TBC1D1	.	.	0.747527	0.682262	0.209145
chr3	83449334	83449344	5	.	.	.	0.845779	0.730934	0.219138
chr3	84055686	84055852	13	.	.	ENSCAFG00000016387:RBPJ;8588	0.428733	0.769817	0.116831
chr3	84055953	84056188	14	.	.	ENSCAFG00000016387:RBPJ;8252	0.420784	0.786433	0.132604
chr3	84534919	84535281	9	.	.	.	0.885595	0.237705	0.723221
chr3	84775154	84775233	5	.	.	.	0.429603	0.525506	0.104169
chr3	84975947	84976215	13	.	.	ENSCAFG00000016452:PI4K2B;7684	0.527698	0.740548	0.444745
chr3	85206297	85206440	5	ENSCAFG00000016480:LGI2	.	.	0.929741	0.658526	0.669524
chr3	85288295	85288467	6	ENSCAFG00000016494:CCDC149	.	.	0.40293	0.631877	0.114958
chr3	85631514	85631642	5	.	.	ENSCAFG00000041460:ENSCAFG00000041460;7117	0.924934	0.061234	0.483077
chr3	85841830	85841989	5	.	.	.	0.560856	0.672354	0.890949
chr3	85859250	85859398	5	.	.	.	0.883122	0.066622	0.322959
chr3	85859952	85860026	6	.	.	.	0.835692	0.0378027	0.308388
chr3	86184584	86185252	50	ENSCAFG00000016519:PPARGC1A	.	.	0.627497	0.768567	0.416536
chr3	86273968	86274030	5	ENSCAFG00000016519:PPARGC1A	.	.	0.378544	0.89542	0.241586
chr3	87167474	87167562	5	ENSCAFG00000016529:GBA3	.	.	0.61013	0.0063042	0.240045
chr3	87432501	87432670	5	ENSCAFG00000016531:ADGRA3	.	.	0.946768	0.360827	0.60963
chr3	88899916	88900005	6	ENSCAFG00000016544:PACRGL	.	.	0.774521	0.223471	0.643221
chr3	90226763	90227010	6	ENSCAFG00000045682:ENSCAFG00000045682	.	.	0.0238588	0.655643	0.00996693
chr3	90553505	90553676	6	.	.	.	0.8997	0.0915072	0.971226
chr3	91510648	91510734	5	ENSCAFG00000016706:SLC26A1	.	.	0.345912	0.868789	0.324809
chr30	1335721	1336033	19	ENSCAFG00000008056:RYR3	.	.	0.806319	0.16339	0.994244
chr30	1336591	1336718	7	ENSCAFG00000008056:RYR3	.	.	0.827465	0.445166	0.971226
chr30	2523748	2523938	9	ENSCAFG00000035100:ENSCAFG00000035100	.	.	0.654968	0.680174	0.322959
chr30	4411016	4411319	9	.	.	ENSCAFG00000043927:ENSCAFG00000043927;3321	0.335615	0.0973313	0.0172814
chr30	5140514	5141105	70	.	.	.	0.829788	0.709061	0.166099
chr30	6019277	6019340	5	ENSCAFG00000039578:ENSCAFG00000039578	.	.	0.816091	0.1177	0.851141
chr30	7642061	7642409	24	ENSCAFG00000009145:CHST14	.	.	0.910733	0.413609	0.859646
chr30	7985753	7985969	7	ENSCAFG00000009365:SPINT1	.	.	0.829788	0.385087	0.709669
chr30	11466224	11466329	6	.	ENSCAFG00000013672:SORD	ENSCAFG00000013672:SORD;924	0.664736	0.326303	0.351357
chr30	11796386	11796409	6	ENSCAFG00000031501:C30H15orf48	.	.	0.875946	0.333067	0.96835
chr30	15274657	15274769	5	.	ENSCAFG00000014822:SECISBP2L	ENSCAFG00000014822:SECISBP2L;705	0.447869	0.516568	0.92814
chr30	17828099	17828154	6	.	.	ENSCAFG00000015662:GNB5;9066	0.321073	0.55675	0.756063
chr30	17877081	17877244	13	ENSCAFG00000015662:GNB5	.	.	0.838544	0.0763289	0.859646
chr30	26783568	26783995	16	.	.	ENSCAFG00000016774:VPS13C;6806	0.127551	0.431257	0.00220285
chr30	26827593	26827755	5	.	.	.	0.248084	0.0104032	0.162513
chr30	27262623	27262808	11	ENSCAFG00000016905:TLN2	.	.	0.624717	0.530234	0.0782846
chr30	28539638	28539970	6	ENSCAFG00000017029:DAPK2	.	.	0.718776	0.731306	0.299485
chr30	29763198	29763391	16	ENSCAFG00000017160:IGDCC4	.	.	0.0312924	0.0960932	0.00368957
chr30	30383614	30383723	5	ENSCAFG00000017261:MEGF11	.	.	0.691767	0.0939404	0.808872
chr30	31945978	31946082	6	ENSCAFG00000024680:SKOR1	.	.	0.25825	0.960592	0.129538
chr30	32414759	32414865	5	.	.	ENSCAFG00000017482:ITGA11;9099	0.312541	0.943186	0.00332849
chr30	33523373	33523559	9	ENSCAFG00000043565:ENSCAFG00000043565	.	.	0.943566	0.0479964	0.640613
chr30	33609154	33609230	5	ENSCAFG00000043286:ENSCAFG00000043286	.	.	0.72892	0.721585	0.0480764
chr30	33632741	33632906	5	ENSCAFG00000047245:ENSCAFG00000047245	.	.	0.435021	0.747193	0.187444
chr30	33683318	33683477	7	ENSCAFG00000045930:ENSCAFG00000045930	.	.	0.368633	0.570194	0.177182
chr30	33789366	33789450	6	.	.	.	0.899271	0.614649	0.651071
chr30	33981742	33981823	5	.	.	.	0.456908	0.731306	0.262187
chr30	34029596	34029719	7	.	.	.	0.237485	0.367181	0.229438
chr30	34155093	34155246	5	.	.	.	0.310738	0.689312	0.0310317
chr30	34258667	34258963	16	.	.	.	0.835606	0.00548305	0.79768
chr30	35786996	35787111	5	ENSCAFG00000043212:ENSCAFG00000043212	.	.	0.538045	0.710769	0.837002
chr30	36678026	36678187	6	.	.	.	0.240782	0.181546	0.0447509
chr30	36974442	36974603	8	.	ENSCAFG00000017820:CD276	ENSCAFG00000017820:CD276;482	0.22648	0.668055	0.825726
chr30	37421592	37421742	6	ENSCAFG00000017833:CCDC33	.	.	0.893446	0.522418	0.709669
chr30	37608222	37608375	8	.	.	.	0.774521	0.49531	0.102444
chr30	37721588	37721762	8	ENSCAFG00000017935:EDC3	.	.	0.52191	0.692169	0.469366
chr30	38154272	38154388	13	.	.	.	0.791002	0.539559	0.571784
chr30	38161609	38161722	5	.	.	.	0.928465	0.852967	0.33227
chr30	38215036	38215258	21	ENSCAFG00000018001:NEIL1	.	.	0.844112	0.897309	0.125529
chr30	38215420	38215940	22	ENSCAFG00000018001:NEIL1	.	.	0.922987	0.757657	0.232437
chr30	38223628	38223900	7	ENSCAFG00000018005:MAN2C1	.	.	0.473247	0.0352918	0.120642
chr30	38601412	38601521	7	ENSCAFG00000042182:ENSCAFG00000042182,ENSCAFG00000042357:ENSCAFG00000042357	.	.	0.620114	0.934317	0.127523
chr30	38708724	38708788	7	.	.	.	0.640932	0.388777	0.4671
chr30	38708906	38709077	6	.	.	.	0.523179	0.676952	0.429434
chr30	38787607	38787842	9	.	.	.	0.898847	0.644145	0.232437
chr30	39290554	39290670	7	ENSCAFG00000018073:PSTPIP1	.	.	0.617621	0.655643	0.604526
chr30	39290966	39291142	6	ENSCAFG00000018073:PSTPIP1	.	.	0.310176	0.634197	0.561866
chr30	39868963	39869156	18	ENSCAFG00000018143:ETFA	.	.	0.787035	0.0849088	0.0339172
chr31	2382066	2382325	10	ENSCAFG00000007806:CADM2	.	.	0.249393	0.0245346	0.405947
chr31	5497509	5497738	12	.	.	.	0.702464	0.0960932	0.0240746
chr31	5556329	5556597	16	.	.	.	0.790101	0.731306	0.440342
chr31	5556701	5556893	6	.	.	.	0.898682	0.962791	0.742327
chr31	8608324	8608394	9	.	.	.	0.453313	0.103001	0.825726
chr31	21111363	21111516	7	.	ENSCAFG00000008475:MRPL39	ENSCAFG00000008475:MRPL39;418	0.775461	0.82747	0.982734
chr31	21482587	21482856	7	ENSCAFG00000008557:APP	.	.	0.594987	0.86259	0.522971
chr31	26081523	26081714	5	ENSCAFG00000008853:TIAM1	.	.	0.899271	0.061364	0.828542
chr31	26808311	26808355	5	ENSCAFG00000008874:HUNK	.	.	0.950834	0.832802	0.0982228
chr31	29805131	29805226	5	.	.	ENSCAFG00000030556:ENSCAFG00000030556;3161	0.658115	0.510355	0.532576
chr31	30087707	30087859	11	.	.	ENSCAFG00000009568:CLIC6;3476	0.45211	0.284166	0.097394
chr31	30611704	30611835	5	.	.	.	0.65386	0.713708	0.0734694
chr31	31317096	31317509	11	ENSCAFG00000014444:ENSCAFG00000014444	.	.	0.694571	0.74053	0.736853
chr31	31463127	31463234	5	ENSCAFG00000009653:DOP1B	.	.	0.725486	0.207402	0.530167
chr31	32967169	32967377	6	.	.	.	0.331585	0.398853	0.0153926
chr31	33437053	33437133	5	.	.	ENSCAFG00000035464:ENSCAFG00000035464;6357	0.292728	0.899391	0.0471076
chr31	33437462	33437592	9	.	.	ENSCAFG00000035464:ENSCAFG00000035464;6766	0.21328	0.985853	0.0232299
chr31	33802446	33802569	6	.	.	.	0.865903	0.22496	0.119681
chr31	34064558	34064746	6	.	.	ENSCAFG00000045922:ENSCAFG00000045922;5523	0.653381	0.618106	0.0925272
chr31	34092290	34092381	7	.	.	.	0.060498	0.275472	0.478485
chr31	34825468	34825875	19	ENSCAFG00000010139:DSCAM	.	.	0.487491	0.0749068	0.83136
chr31	35440723	35440909	11	.	.	.	0.891297	0.850025	0.306595
chr31	35826958	35827029	5	ENSCAFG00000010163:FAM3B	.	.	0.59053	0.760845	0.520583
chr31	35850377	35850576	11	.	.	ENSCAFG00000010163:FAM3B;6115	0.00124734	0.825518	0.00091411
chr31	35896068	35896483	13	ENSCAFG00000010167:MX2	.	.	0.18714	0.737701	0.761578
chr31	35896673	35896814	16	ENSCAFG00000010167:MX2	.	.	0.0678782	0.750161	0.728664
chr31	36063179	36063355	9	.	.	.	0.859889	0.1177	0.485381
chr31	36347493	36347646	5	ENSCAFG00000010228:C2CD2	.	.	0.44164	0.190287	0.625046
chr31	36352984	36353139	12	ENSCAFG00000043619:ENSCAFG00000043619	ENSCAFG00000043619:ENSCAFG00000043619	.	0.892381	0.724384	0.246245
chr31	36477622	36477864	11	ENSCAFG00000010236:UMODL1	.	.	0.290126	0.292255	0.0303411
chr31	36597371	36597479	7	ENSCAFG00000010285:ABCG1	.	.	0.642393	0.0951327	0.219138
chr31	36824825	36824894	5	.	.	ENSCAFG00000010450:SLC37A1;3488	0.718776	0.655643	0.725941
chr31	36825001	36825082	5	.	.	ENSCAFG00000010450:SLC37A1;3300	0.7589	0.705068	0.859646
chr31	36829119	36829259	10	ENSCAFG00000010450:SLC37A1	.	.	0.924536	0.619059	0.800475
chr31	37308634	37309225	30	ENSCAFG00000010584:CRYAA	.	.	0.964149	0.249112	0.471637
chr31	37320978	37321288	13	ENSCAFG00000047352:ENSCAFG00000047352	.	.	0.821833	0.000266849	0.820099
chr31	37345589	37345764	7	.	.	.	0.962335	0.257125	0.979856
chr31	37364297	37364379	6	.	.	ENSCAFG00000048050:ENSCAFG00000048050;4560	0.72932	0.563751	0.285568
chr31	37364534	37364799	10	.	.	ENSCAFG00000048050:ENSCAFG00000048050;4140	0.869146	0.0346771	0.367071
chr31	37373933	37374025	5	ENSCAFG00000048050:ENSCAFG00000048050	.	.	0.8997	0.0318039	0.440342
chr31	37390610	37390812	16	.	ENSCAFG00000038075:ENSCAFG00000038075	ENSCAFG00000038075:ENSCAFG00000038075;237	0.0690897	0.57181	0.00408234
chr31	37409447	37409702	14	.	.	ENSCAFG00000044384:ENSCAFG00000044384;5867	0.949999	0.672354	0.416536
chr31	37409881	37410043	6	.	.	ENSCAFG00000046682:ENSCAFG00000046682;5687	0.974582	0.656428	0.03467
chr31	37410158	37410376	13	.	.	ENSCAFG00000046682:ENSCAFG00000046682;5354	0.92259	0.651265	0.0276979
chr31	37472411	37472468	5	.	.	ENSCAFG00000010596:ENSCAFG00000010596;3309	0.38906	0.815184	0.431604
chr31	37503839	37503872	5	ENSCAFG00000010614:HSF2BP	.	.	0.914746	0.348365	0.561866
chr31	37504852	37504949	7	ENSCAFG00000010614:HSF2BP	.	.	0.730223	0.405616	0.191393
chr31	37505238	37505492	12	ENSCAFG00000010614:HSF2BP	.	.	0.519819	0.435754	0.688159
chr31	37530438	37530533	6	ENSCAFG00000010614:HSF2BP	.	.	0.00525122	0.601158	0.00133047
chr31	37710105	37710163	7	.	ENSCAFG00000048017:ENSCAFG00000048017	ENSCAFG00000048017:ENSCAFG00000048017;1169	0.668406	0.675744	0.393437
chr31	37712721	37712883	7	.	.	ENSCAFG00000048017:ENSCAFG00000048017;3785	0.913352	0.161005	0.817289
chr31	37911121	37911344	19	ENSCAFG00000010669:TRAPPC10	.	.	0.723562	0.531207	0.492327
chr31	38039668	38039907	17	.	.	ENSCAFG00000041383:ENSCAFG00000041383;3098	0.975573	0.219225	0.418671
chr31	38058848	38059081	7	ENSCAFG00000047729:ENSCAFG00000047729	.	.	0.206032	0.321619	0.254137
chr31	38067891	38068078	13	ENSCAFG00000047729:ENSCAFG00000047729	.	.	0.457273	0.655908	0.728664
chr31	38075463	38075557	5	ENSCAFG00000047729:ENSCAFG00000047729	.	.	0.996269	0.256764	0.403847
chr31	38086637	38086776	5	ENSCAFG00000010718:ENSCAFG00000010718	.	.	0.732179	0.731306	0.235461
chr31	38104992	38105131	9	ENSCAFG00000010721:ENSCAFG00000010721	.	.	0.38862	0.0115536	0.0131344
chr31	38182464	38182632	9	.	.	ENSCAFG00000010988:CFAP410;556	0.815001	0.949213	0.258948
chr31	38297556	38297658	7	ENSCAFG00000011010:TSPEAR	.	.	0.860391	0.514697	0.916678
chr31	38470766	38470883	7	.	ENSCAFG00000031752:UBE2G2	ENSCAFG00000031752:UBE2G2;631	0.342662	0.87862	0.282152
chr31	38471351	38471406	5	.	ENSCAFG00000031752:UBE2G2	ENSCAFG00000031752:UBE2G2;1216	0.593853	0.661901	0.355249
chr31	38484674	38484724	6	ENSCAFG00000031003:ENSCAFG00000031003	.	.	0.91352	0.673536	0.289009
chr31	38519438	38519565	8	.	.	ENSCAFG00000011039:ITGB2;1538	0.731549	0.939339	0.997122
chr31	38529989	38530282	16	ENSCAFG00000011039:ITGB2	.	.	0.0182135	0.830025	0.0536789
chr31	38532628	38532673	6	ENSCAFG00000011039:ITGB2	.	.	0.964149	0.00495438	0.902373
chr31	38630688	38630804	13	ENSCAFG00000041604:ENSCAFG00000041604,ENSCAFG00000042138:ENSCAFG00000042138	.	.	0.0097267	0.713846	0.982734
chr31	38630991	38631067	5	ENSCAFG00000041604:ENSCAFG00000041604,ENSCAFG00000042138:ENSCAFG00000042138	.	.	0.447353	0.689312	0.67483
chr31	38646742	38646831	8	.	.	ENSCAFG00000042138:ENSCAFG00000042138;1026	0.937784	0.431257	0.277075
chr31	38651929	38652103	9	.	.	ENSCAFG00000042138:ENSCAFG00000042138;6213	0.869154	0.0373798	0.905231
chr31	38682800	38683345	15	ENSCAFG00000011077:ADARB1	.	.	0.465719	0.731306	0.75056
chr31	38720113	38720279	6	ENSCAFG00000011077:ADARB1	.	.	0.791295	9.25418e-07	0.235461
chr31	38799604	38799712	12	.	.	ENSCAFG00000011077:ADARB1;3084	0.329106	0.139796	0.345566
chr31	38810788	38810875	7	.	.	ENSCAFG00000029098:POFUT2;2380	0.859057	0.38316	0.811675
chr31	38823228	38823290	13	.	.	ENSCAFG00000041107:ENSCAFG00000041107;1833	0.863431	0.159119	0.43378
chr31	38823419	38823444	5	.	.	ENSCAFG00000038277:ENSCAFG00000038277;1884	0.988079	0.167719	0.584286
chr31	38843492	38843584	6	.	.	ENSCAFG00000048799:ENSCAFG00000048799;2328	0.863431	0.0827923	0.988489
chr31	38875792	38876075	15	ENSCAFG00000043038:ENSCAFG00000043038,ENSCAFG00000049871:ENSCAFG00000049871	.	.	0.0198975	0.798964	0.000767814
chr31	38933906	38934058	9	.	.	.	0.809756	1.09252e-08	0.653696
chr31	39010797	39010955	11	.	.	ENSCAFG00000041113:ENSCAFG00000041113;6750	0.823253	0.61876	0.896658
chr31	39075910	39076247	9	ENSCAFG00000011907:PCBP3	.	.	0.762452	0.0513415	0.42727
chr31	39115981	39116045	5	ENSCAFG00000011907:PCBP3	.	.	0.922233	0.0277757	0.76987
chr31	39143565	39143844	7	ENSCAFG00000011907:PCBP3	.	.	0.767336	0.668776	0.778187
chr31	39177085	39177152	6	ENSCAFG00000011907:PCBP3	.	.	0.746054	0.208084	0.414406
chr31	39405704	39405818	5	ENSCAFG00000011911:COL6A1,ENSCAFG00000011926:FTCD	.	.	0.862058	0.0126023	0.780964
chr31	39467713	39467869	10	ENSCAFG00000011938:SPATC1L	.	.	0.111111	0.938317	0.0531501
chr31	39567113	39567461	25	.	.	ENSCAFG00000012030:C31H21orf58;153	0.0871534	0.843109	0.473914
chr32	1414267	1414432	7	ENSCAFG00000044722:ENSCAFG00000044722	.	.	0.970489	0.0379328	0.537408
chr32	3011168	3011532	26	ENSCAFG00000008837:ANXA3	.	.	0.979222	0.240938	0.95685
chr32	4431516	4431637	5	.	.	ENSCAFG00000041183:ENSCAFG00000041183;1903	0.0324849	0.682368	0.00826214
chr32	4454183	4454347	10	.	ENSCAFG00000045998:ENSCAFG00000045998	ENSCAFG00000045998:ENSCAFG00000045998;539	0.0812406	0.214009	0.00826214
chr32	7204013	7204486	18	.	.	ENSCAFG00000009094:HPSE;4349	0.654968	0.156958	0.527764
chr32	10393787	10393911	7	.	.	ENSCAFG00000030276:C32H4orf36;1618	0.737752	0.50307	0.18614
chr32	12312416	12312956	13	ENSCAFG00000009840:FAM13A	.	.	0.0287528	0.54239	0.0626937
chr32	12501123	12501997	52	ENSCAFG00000009859:GPRIN3	.	.	0.780298	0.894223	0.581777
chr32	18003662	18003891	6	ENSCAFG00000010107:BMPR1B,ENSCAFG00000010215:UNC5C	.	.	0.749397	0.643983	0.480778
chr32	32338059	32338209	8	.	.	ENSCAFG00000011703:ZGRF1;6582	0.368627	0.608213	0.230934
chr32	32338325	32338595	17	.	.	ENSCAFG00000011703:ZGRF1;6196	0.176605	0.400827	0.13677
chr32	36478360	36478490	8	.	.	ENSCAFG00000030514:TRAM1L1;9944	0.963993	0.705068	0.77264
chr32	38367441	38367579	5	ENSCAFG00000012472:PDE5A	.	.	0.168854	0.78776	0.0184078
chr33	478015	478155	13	ENSCAFG00000033534:ENSCAFG00000033534,ENSCAFG00000043871:ENSCAFG00000043871	.	.	0.307811	0.00684354	0.896658
chr33	768353	768483	5	.	ENSCAFG00000008741:EPHA3,ENSCAFG00000041027:ENSCAFG00000041027	ENSCAFG00000041027:ENSCAFG00000041027;406	0.9759	0.649108	0.853974
chr33	825230	825320	5	ENSCAFG00000008741:EPHA3	.	.	0.02135	0.701023	6.49163e-05
chr33	1423356	1423623	13	.	.	ENSCAFG00000043084:ENSCAFG00000043084;5392	0.8997	0.335628	0.313805
chr33	1424154	1424254	13	.	.	ENSCAFG00000043084:ENSCAFG00000043084;4761	0.75309	0.104292	0.13677
chr33	4797252	4797411	15	.	.	ENSCAFG00000009111:ARL6;3506	0.892795	0.924966	0.731391
chr33	18215892	18215966	6	ENSCAFG00000010750:ZDHHC23	.	.	0.0481287	0.819191	0.11037
chr33	23919239	23919397	10	ENSCAFG00000011172:FSTL1	.	.	0.00114112	0.974313	0.00015983
chr33	23919529	23919721	10	ENSCAFG00000011172:FSTL1	.	.	1.94449e-05	0.89932	0.000173812
chr33	27304540	27304584	6	ENSCAFG00000012281:KALRN	.	.	0.731549	0.882212	0.141027
chr33	27546953	27547076	5	ENSCAFG00000012281:KALRN	.	.	0.964149	0.35918	0.561866
chr33	27805052	27805117	5	ENSCAFG00000012477:ITGB5,ENSCAFG00000045878:ENSCAFG00000045878	.	.	0.622243	0.678091	0.275396
chr33	27805314	27805826	25	ENSCAFG00000012477:ITGB5,ENSCAFG00000045878:ENSCAFG00000045878	.	.	0.67442	0.280064	0.478485
chr33	27983877	27983998	6	.	.	ENSCAFG00000012542:HEG1;3254	0.523179	0.720389	0.387262
chr33	27984600	27984733	5	.	.	ENSCAFG00000012542:HEG1;2519	0.857383	0.0104032	0.922407
chr33	29193427	29194128	36	.	.	.	0.46774	0.848028	0.92814
chr33	29310214	29310418	11	.	.	.	0.961223	0.510321	0.851141
chr33	29320009	29320226	6	.	.	.	0.593361	0.763408	0.438149
chr33	30251492	30251653	9	ENSCAFG00000013275:DLG1	.	.	0.958054	0.322854	0.328527
chr33	30309148	30309249	10	ENSCAFG00000050082:ENSCAFG00000050082	.	.	0.743852	0.0828006	0.431604
chr33	30336168	30336330	5	.	.	ENSCAFG00000042068:ENSCAFG00000042068;1027	0.38069	0.161274	0.873852
chr33	30454688	30455188	29	ENSCAFG00000049050:ENSCAFG00000049050	ENSCAFG00000049050:ENSCAFG00000049050	.	0.190248	0.00031269	0.195397
chr33	30729672	30729876	5	.	.	ENSCAFG00000046320:ENSCAFG00000046320;5193	0.743852	0.151585	0.537408
chr33	30730279	30730688	16	.	.	ENSCAFG00000046320:ENSCAFG00000046320;5800	0.853885	0.0909146	0.464839
chr33	30730845	30731246	19	.	.	ENSCAFG00000046320:ENSCAFG00000046320;6366	0.892795	0.159308	0.939616
chr33	30731865	30732123	13	.	.	ENSCAFG00000046320:ENSCAFG00000046320;7386	0.883633	0.214403	0.501662
chr33	30732346	30732426	5	.	.	ENSCAFG00000046320:ENSCAFG00000046320;7867	0.658166	0.11591	0.731391
chr33	30809736	30809834	5	ENSCAFG00000013432:XXYLT1	.	.	0.157126	0.00679746	0.169739
chr33	30810003	30810086	6	ENSCAFG00000013432:XXYLT1	.	.	0.0683997	0.0104032	0.0151933
chr33	30853828	30853955	7	ENSCAFG00000013432:XXYLT1	.	.	0.794447	0.0226369	0.962599
chr33	30939254	30939603	10	ENSCAFG00000013432:XXYLT1	.	.	0.963939	0.401552	0.544694
chr33	30944342	30944456	5	ENSCAFG00000013432:XXYLT1	.	.	0.677033	0.886893	0.0761932
chr33	31003392	31003886	24	ENSCAFG00000013432:XXYLT1	.	.	0.845779	0.27128	0.83136
chr33	31127127	31127245	9	.	.	ENSCAFG00000043147:ENSCAFG00000043147;2191	0.857383	0.367181	0.789311
chr33	31298121	31298503	18	.	.	ENSCAFG00000013458:ATP13A3;4296	0.627497	0.119824	0.508718
chr33	31320812	31320929	7	.	.	.	0.806372	0.0284162	0.310187
chr33	31356438	31356818	15	.	.	ENSCAFG00000031679:CPN2;1869	0.29968	0.959379	0.442541
chr34	317504	317752	6	ENSCAFG00000009159:TRIO	.	.	0.420784	0.0897362	0.33227
chr34	3683713	3683890	10	.	.	ENSCAFG00000044488:DAP;2921	0.987875	0.637729	0.965475
chr34	3704922	3705578	50	ENSCAFG00000009997:ANKRD33B	.	.	0.0116537	0.934317	0.000362705
chr34	3779392	3779644	13	ENSCAFG00000009997:ANKRD33B	.	.	0.913602	0.470565	0.43378
chr34	4289624	4289679	5	.	.	.	0.759229	0.159308	0.0917336
chr34	4597718	4597845	12	.	.	.	0.176906	0.783877	0.00015105
chr34	5409568	5409715	6	.	.	.	0.669204	0.713708	0.00204397
chr34	7508767	7508948	5	.	.	ENSCAFG00000042127:ENSCAFG00000042127;7997	0.494814	0.86259	0.330395
chr34	9209816	9210061	12	.	.	ENSCAFG00000048562:ENSCAFG00000048562;6976	0.746817	0.79415	0.786526
chr34	9990493	9990696	5	.	.	.	0.36094	0.516568	0.537408
chr34	9997498	9997610	5	.	.	.	0.327537	0.316404	0.712373
chr34	10720606	10720756	5	.	.	.	0.384657	0.334534	0.408053
chr34	10750234	10750341	5	.	.	.	0.330352	0.720389	0.150942
chr34	10959134	10959223	6	.	.	ENSCAFG00000044293:ENSCAFG00000044293;3222	0.72395	0.184669	0.704271
chr34	10966301	10966402	5	ENSCAFG00000043067:ENSCAFG00000043067	.	.	0.612634	0.985062	0.258948
chr34	10968073	10968465	19	.	.	ENSCAFG00000043067:ENSCAFG00000043067;52	0.818515	0.943871	0.871008
chr34	10969125	10969281	5	.	.	ENSCAFG00000043067:ENSCAFG00000043067;1104	0.59369	0.897419	0.379113
chr34	10977913	10978093	9	.	.	ENSCAFG00000043067:ENSCAFG00000043067;9892	0.998389	0.702529	0.902373
chr34	11030681	11030967	19	.	.	ENSCAFG00000042497:ENSCAFG00000042497;7908	0.494177	0.617707	0.12258
chr34	11032877	11033066	13	.	.	.	0.677126	0.720882	0.198097
chr34	11063482	11063772	13	.	.	ENSCAFG00000035502:ENSCAFG00000035502;5612	0.897428	0.79961	0.556936
chr34	11077860	11077991	6	ENSCAFG00000035502:ENSCAFG00000035502	.	.	0.472114	0.672354	0.385216
chr34	11118116	11118300	13	.	.	ENSCAFG00000043703:ENSCAFG00000043703;3211	0.00137004	0.539559	0.00091411
chr34	11126491	11126657	5	.	.	ENSCAFG00000040369:ENSCAFG00000040369;9952	0.640797	0.502467	0.0734694
chr34	11151732	11151953	8	.	.	.	0.384486	0.304618	0.146478
chr34	11389119	11389413	13	.	.	.	0.0704094	0.530234	0.192721
chr34	11776693	11777035	24	ENSCAFG00000010902:SLC9A3	.	.	0.138135	0.89542	0.579271
chr34	11907471	11907767	18	.	.	ENSCAFG00000011044:PDCD6;2167	0.846804	0.0702489	0.42727
chr34	12491127	12491350	7	.	.	.	0.675538	0.703189	0.336038
chr34	15347425	15347646	9	ENSCAFG00000044173:ENSCAFG00000044173	.	.	0.174304	0.757657	0.000183701
chr34	17434697	17434779	5	ENSCAFG00000013005:EPHB3	.	.	0.877834	0.519211	0.92814
chr34	23167299	23167327	5	ENSCAFG00000043841:ENSCAFG00000043841	.	.	0.46064	0.701139	0.879546
chr34	24518646	24518772	5	ENSCAFG00000046580:ENSCAFG00000046580	.	.	0.757854	0.88786	0.682816
chr34	25923819	25923869	5	ENSCAFG00000014195:ENSCAFG00000014195	.	.	0.354333	0.281809	0.0521042
chr34	26307134	26307461	16	.	.	.	0.144007	0.525326	0.0714744
chr34	27077821	27077872	6	.	.	ENSCAFG00000014327:B3GALNT1;4590	0.0808737	0.308983	0.0403091
chr34	34613744	34613891	16	.	.	ENSCAFG00000044373:ENSCAFG00000044373;2592	0.568943	0.320641	0.828542
chr34	36196316	36196467	5	ENSCAFG00000015285:TMEM212	.	.	0.814623	0.097029	0.758819
chr34	36735505	36735622	7	.	ENSCAFG00000015383:TNFSF10	ENSCAFG00000015383:TNFSF10;446	0.175561	0.616105	0.00368957
chr34	40982095	40982157	5	.	.	.	0.871776	0.109083	0.289009
chr34	41103884	41103999	5	ENSCAFG00000040530:ENSCAFG00000040530	.	.	0.649634	0.378481	0.0982228
chr34	41756631	41756788	10	.	.	.	0.466213	0.789228	0.504008
chr35	520310	520840	18	.	.	ENSCAFG00000009134:SPIDR;5514	0.439136	0.378405	0.0782846
chr35	525574	525704	5	.	.	.	0.44562	0.657592	0.0109963
chr35	636110	636164	5	.	.	.	0.747295	0.00910013	0.800475
chr35	678707	678868	9	ENSCAFG00000030984:DUSP22	.	.	0.773871	0.270765	0.853974
chr35	1081957	1082115	6	ENSCAFG00000009173:EXOC2	.	.	0.985702	0.147305	0.879546
chr35	1085033	1085068	6	.	ENSCAFG00000009173:EXOC2	ENSCAFG00000009173:EXOC2;806	0.887199	0.934181	0.313805
chr35	2188769	2188982	15	ENSCAFG00000009212:GMDS	.	.	0.371407	0.865828	0.0416043
chr35	3082789	3082931	5	ENSCAFG00000024882:ENSCAFG00000024882	.	.	0.157449	0.184669	0.365085
chr35	3457699	3457787	5	ENSCAFG00000045663:ENSCAFG00000045663	.	.	0.762894	0.257125	0.871008
chr35	3500248	3500502	12	.	.	ENSCAFG00000009337:TUBB2B;2001	0.0514486	0.649599	0.00153036
chr35	3500615	3500871	7	.	.	ENSCAFG00000009337:TUBB2B;2368	0.066489	0.654351	0.0151933
chr35	3501652	3501732	6	.	.	ENSCAFG00000009337:TUBB2B;3405	0.159498	0.701139	0.161329
chr35	3689062	3689233	11	ENSCAFG00000009344:SLC22A23	.	.	0.198064	0.750161	0.377091
chr35	5149093	5149291	11	.	ENSCAFG00000043246:ENSCAFG00000043246	ENSCAFG00000043246:ENSCAFG00000043246;845	0.864277	0.937854	0.76987
chr35	5387113	5387302	14	.	.	.	0.478764	0.149368	0.194056
chr35	5738320	5738928	26	ENSCAFG00000009483:FARS2	.	.	0.732179	0.720389	0.775412
chr35	5739098	5739251	8	ENSCAFG00000009483:FARS2	.	.	0.591291	0.756086	0.71508
chr35	5935561	5935843	9	ENSCAFG00000009483:FARS2	.	.	0.586468	0.281809	0.496983
chr35	6588018	6588698	39	.	.	.	0.0143494	0.623908	0.000784947
chr35	6793042	6793424	14	.	.	.	0.706701	0.701139	0.71508
chr35	7097963	7098569	18	.	.	.	0.397672	0.737701	0.0424854
chr35	7145758	7145929	8	ENSCAFG00000009527:RREB1	.	.	0.780298	0.00100818	0.635408
chr35	7502508	7502727	6	ENSCAFG00000009570:DSP	.	.	0.217799	0.563378	0.275396
chr35	7748039	7748135	5	.	.	.	0.849207	0.763408	0.0456825
chr35	7856878	7856936	5	.	.	ENSCAFG00000009582:TXNDC5;2027	0.064629	0.182546	0.114958
chr35	8482703	8482860	5	ENSCAFG00000041473:ENSCAFG00000041473	.	.	0.780298	0.155515	0.725941
chr35	10075835	10075944	5	.	.	.	0.64456	0.0919708	0.45362
chr35	10091882	10092195	14	.	.	ENSCAFG00000049668:ENSCAFG00000049668;7604	0.859322	0.20109	0.756063
chr35	13059895	13059990	5	ENSCAFG00000009838:SIRT5	.	.	0.0182677	0.309532	0.0775828
chr35	16062515	16062632	5	ENSCAFG00000042197:ENSCAFG00000042197	.	.	0.298913	0.0420771	0.182264
chr35	16617248	16617347	7	ENSCAFG00000010101:KIF13A	.	.	0.913962	0.960593	0.709669
chr35	17920066	17920135	5	.	.	.	0.59369	0.672666	0.00659729
chr35	18096473	18096575	6	ENSCAFG00000035038:ENSCAFG00000035038	.	.	0.432036	0.552079	0.706968
chr35	20557071	20557190	5	ENSCAFG00000034862:ENSCAFG00000034862	.	.	0.992936	0.0827923	0.513449
chr35	22689205	22689491	15	.	.	ENSCAFG00000010428:TDP2;3619	0.954099	0.256764	0.701577
chr35	24281937	24283297	101	ENSCAFG00000025038:BTN1A1	ENSCAFG00000025038:BTN1A1	.	0.802529	0.481695	0.43378
chr35	24429277	24429917	27	.	.	ENSCAFG00000032892:ENSCAFG00000032892;1640	0.160148	0.100067	0.00601317
chr35	24449850	24450020	7	.	ENSCAFG00000010990:ENSCAFG00000010990	ENSCAFG00000010990:ENSCAFG00000010990;396	0.227599	0.146398	0.0105451
chr35	24598449	24598701	6	.	.	.	0.593606	0.545388	0.808872
chr35	24750018	24750162	19	.	.	ENSCAFG00000031680:ENSCAFG00000031680;6743	0.539517	0.112552	0.728664
chr35	24985984	24986090	5	.	ENSCAFG00000022630:U6	ENSCAFG00000022630:U6;30	0.959367	0.761023	0.693516
chr35	25011706	25011897	19	ENSCAFG00000029451:H4C11	.	.	0.196679	0.349371	0.589319
chr35	25583037	25583202	7	.	.	.	0.929627	0.774509	0.899515
chr35	25583303	25583440	5	.	.	.	0.894057	0.754126	0.925273
chr35	25630742	25631007	10	ENSCAFG00000017960:GPX6	.	.	0.251953	0.798018	0.0442905
chr35	25651074	25651283	10	.	.	ENSCAFG00000011947:GPX5;2332	0.219102	0.146103	0.547133
chr35	25921759	25921871	10	ENSCAFG00000012020:TRIM27	.	.	0.00785933	0.285407	0.00564776
chr36	1080929	1081153	9	ENSCAFG00000009140:GALNT13	.	.	0.453158	0.602564	0.698886
chr36	1228710	1229046	29	.	.	ENSCAFG00000040040:ENSCAFG00000040040;3007	0.401942	0.58156	0.75331
chr36	1319182	1319454	31	.	.	.	0.0844555	0.799067	0.725941
chr36	2542143	2542322	9	.	ENSCAFG00000045967:ENSCAFG00000045967	ENSCAFG00000045967:ENSCAFG00000045967;1281	0.0480937	0.114965	0.00659729
chr36	2544891	2545028	12	.	.	ENSCAFG00000009209:NR4A2;2393	0.0120568	0.314612	0.000641727
chr36	3316250	3316874	29	ENSCAFG00000009254:GALNT5	.	.	0.959788	0.865792	0.114958
chr36	7404352	7404621	9	ENSCAFG00000025002:DPP4	.	.	0.401376	0.983908	0.0657312
chr36	10765562	10765686	5	ENSCAFG00000032100:CSRNP3	.	.	0.196674	0.224379	0.0775828
chr36	10765940	10766075	5	ENSCAFG00000032100:CSRNP3	.	.	0.0963328	0.16339	0.0569362
chr36	13741644	13741719	6	.	.	ENSCAFG00000011980:ABCB11;5245	0.869866	0.441153	0.483077
chr36	14109081	14109148	6	.	.	ENSCAFG00000012128:LRP2;1536	0.828274	4.4317e-07	0.604526
chr36	16679868	16679916	5	.	.	.	0.822618	0.83282	0.508718
chr36	17413375	17413478	5	ENSCAFG00000013140:MAP3K20	.	.	0.674493	0.510355	0.252546
chr36	18118859	18118955	11	.	.	.	0.565582	0.0657195	0.0471076
chr36	18647247	18647368	6	ENSCAFG00000013271:WIPF1	.	.	0.823818	0.0142731	0.83136
chr36	19371737	19371937	6	ENSCAFG00000035948:ENSCAFG00000035948	.	.	0.842772	0.502467	0.780964
chr36	19672152	19672288	11	.	.	.	0.825831	0.731306	0.792098
chr36	20544306	20544541	13	ENSCAFG00000044157:ENSCAFG00000044157	.	.	0.34488	0.519211	0.690836
chr36	21447322	21447925	49	ENSCAFG00000013607:PDE11A	.	.	0.886526	0.653902	0.0293278
chr36	22907577	22907642	8	.	.	.	0.862132	0.740548	0.444745
chr36	25884036	25884327	10	.	.	ENSCAFG00000024988:FRZB;230	0.718776	0.345483	0.469366
chr36	26835320	26835513	6	.	.	.	0.428213	0.816243	0.10074
chr36	28803657	28803954	22	.	ENSCAFG00000014597:ITGAV	ENSCAFG00000014597:ITGAV;59	0.0527007	0.268185	0.00863282
chr36	28826141	28826307	5	ENSCAFG00000014597:ITGAV	.	.	0.996039	0.731306	0.899515
chr36	28832155	28832208	5	ENSCAFG00000014597:ITGAV	.	.	0.598522	0.181546	0.685486
chr36	29576243	29576394	8	.	.	.	0.732179	0.813992	0.0471076
chr36	29576788	29576864	5	.	.	.	0.732179	0.444412	0.0390451
chr36	30033740	30033813	6	ENSCAFG00000047789:ENSCAFG00000047789	.	.	0.91536	0.85786	0.513449
chr36	30675870	30675995	5	ENSCAFG00000014837:COL5A2	.	.	0.976381	0.65082	0.871008
chr36	30720695	30720959	9	ENSCAFG00000047953:ENSCAFG00000047953	.	.	0.30683	0.706713	0.00250553
chr37	138554	138741	8	.	.	.	0.413057	0.103001	0.794888
chr37	419371	419488	6	.	.	ENSCAFG00000009358:ASNSD1;6879	0.758553	0.0106867	0.297723
chr37	522317	522362	7	ENSCAFG00000009388:ORMDL1,ENSCAFG00000009394:PMS1	.	.	0.845779	0.398119	0.742327
chr37	946951	947032	5	.	.	ENSCAFG00000009467:HIBCH;3011	0.68441	0.943871	0.192721
chr37	1432177	1432552	19	.	ENSCAFG00000009513:GLS	ENSCAFG00000009513:GLS;846	0.767284	0.326303	0.862484
chr37	1563524	1564019	17	.	.	ENSCAFG00000009797:STAT4;2566	0.472546	0.330494	0.530167
chr37	2302548	2302676	5	ENSCAFG00000042998:ENSCAFG00000042998	.	.	0.875946	0.269383	0.820099
chr37	2303622	2303654	5	ENSCAFG00000042998:ENSCAFG00000042998	.	.	0.946896	0.231368	0.343648
chr37	2407631	2407750	6	.	.	ENSCAFG00000010115:TMEFF2;6690	0.10656	0.958027	0.75056
chr37	5895097	5895403	6	ENSCAFG00000010673:HECW2	.	.	0.864366	0.701139	0.806071
chr37	12085605	12085639	6	.	ENSCAFG00000012765:CYP20A1	ENSCAFG00000012765:CYP20A1;1110	0.03853	0.64797	0.0203305
chr37	14843074	14843143	5	.	.	.	0.93593	0.556801	0.77264
chr37	15124392	15124481	5	ENSCAFG00000013414:ADAM23	.	.	0.928865	0.615999	0.131576
chr37	15997811	15997927	8	ENSCAFG00000029484:METTL21A	.	.	0.383457	0.148529	0.96835
chr37	23220706	23220931	10	ENSCAFG00000014414:MARCHF4	.	.	0.994863	0.599926	0.446956
chr37	23696987	23697173	6	.	.	ENSCAFG00000047229:ENSCAFG00000047229;3469	0.257675	0.748599	0.262187
chr37	24290396	24290537	8	.	.	.	0.731583	0.731306	0.265451
chr37	24662147	24662462	6	ENSCAFG00000014575:TNS1	.	.	0.317636	0.57019	0.680151
chr37	25031878	25031980	6	.	.	ENSCAFG00000014645:SLC11A1;6380	0.21261	0.868078	0.22205
chr37	25619271	25619449	5	ENSCAFG00000015006:CFAP65	.	.	0.410822	0.223471	0.134676
chr37	26026167	26026368	6	ENSCAFG00000015597:ASIC4,ENSCAFG00000045731:CHPF	.	.	0.618009	0.655643	0.619891
chr37	26044868	26045155	15	ENSCAFG00000015597:ASIC4,ENSCAFG00000045731:CHPF	.	.	0.51846	0.965148	0.0505649
chr37	26106267	26106437	7	.	ENSCAFG00000011952:ENSCAFG00000011952,ENSCAFG00000015687:STK11IP	ENSCAFG00000015687:STK11IP;795	0.53898	0.934317	0.542261
chr37	27026997	27027094	5	.	.	.	0.514489	0.158259	0.803271
chr37	28090616	28090683	8	.	.	.	0.626778	0.0888	0.258948
chr37	28567876	28567971	5	.	.	.	0.0800805	0.731306	0.656324
chr37	28569848	28570018	8	.	.	.	0.514932	0.618106	1
chr37	28731321	28731455	6	ENSCAFG00000016139:MOGAT1	.	.	0.560191	0.2036	0.0651151
chr37	28852927	28853027	5	.	.	ENSCAFG00000048234:ENSCAFG00000048234;5357	0.658115	0.579331	0.391372
chr37	28998811	28998914	9	.	.	ENSCAFG00000023427:KCNE4;1822	0.928865	0.783727	0.163702
chr37	29609928	29610081	6	ENSCAFG00000016204:WDFY1	.	.	0.791295	0.786433	0.979856
chr37	29701881	29702210	18	ENSCAFG00000016228:SERPINE2	.	.	0.769944	0.599926	0.808872
chr37	30036429	30036451	5	.	.	.	0.792771	0.8597	0.397583
chr37	30047299	30047472	17	.	.	.	0.923949	0.556629	0.359165
chr37	30098371	30098579	25	.	.	ENSCAFG00000016246:ERICH1;5648	0.429025	0.720389	0.651071
chr37	30099645	30099706	8	.	.	ENSCAFG00000016246:ERICH1;4521	0.519819	0.787234	0.837002
chr37	30495341	30495425	5	ENSCAFG00000016291:DLGAP2	.	.	0.928465	0.709082	0.905231
chr37	30602587	30602742	8	ENSCAFG00000016291:DLGAP2	.	.	0.581502	0.796545	0.564338
chr37	30713320	30714395	81	ENSCAFG00000016291:DLGAP2	.	.	0.629706	0.692231	0.369063
chr37	30740530	30740669	14	ENSCAFG00000016291:DLGAP2	.	.	0.973034	0.444412	0.942487
chr37	30758841	30759037	9	ENSCAFG00000016291:DLGAP2	.	.	0.720473	0.579331	0.258948
chr38	698630	698963	9	ENSCAFG00000009614:SOX13	.	.	0.523179	0.399613	0.0306849
chr38	841867	842078	18	.	.	ENSCAFG00000009649:PLEKHA6;3033	0.732179	0.542658	0.991366
chr38	1566917	1567018	5	.	.	ENSCAFG00000024609:CNTN2;9880	0.838801	0.792932	0.542261
chr38	2431275	2431481	8	ENSCAFG00000030013:RHEX	.	.	0.983708	0.250842	0.879546
chr38	15546730	15546782	6	.	.	ENSCAFG00000045265:ENSCAFG00000045265;4144	0.121221	0.88747	0.0407373
chr38	15553995	15554087	6	.	ENSCAFG00000045265:ENSCAFG00000045265	ENSCAFG00000045265:ENSCAFG00000045265;343	0.108093	0.0133241	0.0114628
chr38	16818110	16818248	11	ENSCAFG00000013627:HHIPL2	.	.	0.288754	0.5186	0.0203305
chr38	17374869	17375042	7	ENSCAFG00000013491:FAM78B	.	.	0.769944	0.034931	0.899515
chr38	17660555	17660748	6	ENSCAFG00000013422:ALDH9A1	.	.	0.993612	0.685433	0.888096
chr38	18151967	18152128	9	.	.	.	0.00261124	0.909106	0.0114628
chr38	18554376	18554498	8	ENSCAFG00000013289:PBX1	.	.	0.287718	0.656667	0.000641727
chr38	18611949	18612091	5	ENSCAFG00000013289:PBX1	.	.	0.794447	0.65082	0.53499
chr38	18689318	18689468	6	ENSCAFG00000013289:PBX1	.	.	0.877789	0.437777	0.389314
chr38	18744782	18744983	8	.	.	ENSCAFG00000041267:ENSCAFG00000041267;4251	0.173141	0.666312	0.648451
chr38	18877007	18877060	6	ENSCAFG00000046309:ENSCAFG00000046309	.	.	0.711059	0.326303	0.114958
chr38	19604154	19604326	17	ENSCAFG00000047275:ENSCAFG00000047275	.	.	0.164668	0.617403	0.139954
chr38	20339454	20339809	12	ENSCAFG00000013086:ENSCAFG00000013086,ENSCAFG00000013091:SPATA46	.	.	0.91031	0.595327	0.501662
chr38	20341408	20341570	6	ENSCAFG00000013086:ENSCAFG00000013086,ENSCAFG00000013091:SPATA46	.	.	0.985573	0.702468	0.0542117
chr38	20517880	20518255	9	ENSCAFG00000013086:ENSCAFG00000013086	.	.	0.335615	0.560625	0.241586
chr38	20677329	20677393	7	ENSCAFG00000013079:OLFML2B	.	.	0.482703	0.601158	0.876698
chr38	20677787	20677873	6	ENSCAFG00000013079:OLFML2B	.	.	0.317636	0.423626	0.375075
chr38	20695317	20695616	6	.	.	ENSCAFG00000013079:OLFML2B;2068	0.988907	0.367181	0.612189
chr38	21079804	21079842	5	ENSCAFG00000040827:ENSCAFG00000040827,ENSCAFG00000042546:ENSCAFG00000042546,ENSCAFG00000043168:ENSCAFG00000043168,ENSCAFG00000043234:ENSCAFG00000043234,ENSCAFG00000047503:ENSCAFG00000047503	.	NA,NA,NA,.,NA,NA,NA	0.866305	0.347013	0.492327
chr38	21370289	21370628	15	ENSCAFG00000012732:KLHDC9	ENSCAFG00000012732:KLHDC9	.	0.326834	0.990983	0.49932
chr38	21370790	21370938	5	.	ENSCAFG00000012732:KLHDC9	ENSCAFG00000012732:KLHDC9;463	0.199136	0.762732	0.515822
chr38	21431863	21431976	5	ENSCAFG00000038382:ENSCAFG00000038382,ENSCAFG00000045664:ENSCAFG00000045664	.	.	0.952675	0.689312	0.19007
chr38	21994025	21994101	5	ENSCAFG00000031010:DCAF8	.	.	0.999255	0.813768	0.758819
chr38	21994661	21994744	6	ENSCAFG00000031010:DCAF8	.	.	0.992936	0.731306	0.925273
chr38	21995454	21995651	7	ENSCAFG00000031010:DCAF8	.	.	0.9783	0.51166	0.361132
chr38	22013308	22013377	5	ENSCAFG00000012470:CASQ1,ENSCAFG00000012475:PEA15	.	.	0.318398	0.218847	0.997122
chr38	22087263	22087390	6	ENSCAFG00000012475:PEA15,ENSCAFG00000028933:IGSF8	.	.	0.227454	0.0827288	0.21339
chr38	22100956	22101145	14	ENSCAFG00000012475:PEA15,ENSCAFG00000032332:KCNJ9	.	.	0.325	0.63118	0.438149
chr38	22219163	22219381	6	ENSCAFG00000011835:IGSF9	.	.	0.35127	0.682368	0.899515
chr38	22310760	22310854	6	.	ENSCAFG00000042054:ENSCAFG00000042054	ENSCAFG00000042054:ENSCAFG00000042054;21	0.981404	0.193367	0.49932
chr38	22345188	22345300	7	ENSCAFG00000031934:ENSCAFG00000031934	.	.	0.713619	0.955774	0.767103
chr38	22760413	22760612	7	ENSCAFG00000025365:ACKR1	.	.	0.616744	0.213893	0.0878401
chr38	22781944	22782063	5	ENSCAFG00000011731:CADM3	.	.	0.334164	0.790387	0.377091
chr38	22824406	22824529	6	.	.	ENSCAFG00000043086:ENSCAFG00000043086;1532	0.735223	0.701023	0.148698
chr38	23485383	23485811	20	ENSCAFG00000047554:ENSCAFG00000047554	.	.	0.947815	0.707087	0.789311
chr38	23499852	23499979	6	.	.	ENSCAFG00000044625:ENSCAFG00000044625;6179	0.630758	0.759389	0.490006
chr38	23502495	23503141	43	.	.	ENSCAFG00000044625:ENSCAFG00000044625;3017	0.772774	0.701139	0.837002
chr38	23503421	23504272	52	.	.	ENSCAFG00000044625:ENSCAFG00000044625;1886	0.780298	0.73952	0.965475
chr38	23691881	23692168	18	.	.	ENSCAFG00000046357:ENSCAFG00000046357;3025	0.554522	0.0418743	0.435962
chr38	23762839	23763125	17	ENSCAFG00000011358:DISP1	.	.	0.928865	0.852588	0.195397
chr38	23870338	23870605	19	ENSCAFG00000011358:DISP1	.	.	0.829788	0.987276	0.837002
chr4	478331	478601	26	.	.	.	0.898815	0.361675	0.822911
chr4	479051	479131	11	.	.	.	0.93593	0.200818	0.589319
chr4	3624081	3624271	6	ENSCAFG00000011040:EDARADD	.	.	0.526018	0.177069	0.349421
chr4	7265551	7265667	6	.	.	.	0.586468	0.0827923	0.899515
chr4	9162493	9162549	6	ENSCAFG00000012105:GALNT2	.	.	0.535683	0.713708	0.267093
chr4	14100524	14100993	29	ENSCAFG00000012991:ARID5B	.	.	0.129197	0.599525	0.617319
chr4	14101105	14101253	8	ENSCAFG00000012991:ARID5B	.	.	0.284265	0.431257	0.965475
chr4	20993142	20993435	18	.	.	ENSCAFG00000013983:COL13A1;6181	0.72932	0.0490974	0.416536
chr4	21373369	21373494	7	ENSCAFG00000014052:NODAL	.	.	0.435811	0.462216	0.0175022
chr4	22007696	22007814	6	ENSCAFG00000014319:UNC5B	.	.	0.967021	0.309532	0.767103
chr4	22370270	22370601	9	ENSCAFG00000014229:CDH23	.	.	0.660993	0.713708	0.172196
chr4	27321614	27321750	5	ENSCAFG00000015465:KCNMA1	.	.	0.945757	0.488057	0.896658
chr4	27511701	27511835	5	ENSCAFG00000015465:KCNMA1	.	.	0.34613	0.663168	0.638008
chr4	28306683	28306778	9	.	.	.	0.191628	0.692591	0.00168797
chr4	28628157	28628496	13	.	.	.	0.916293	0.561099	0.365085
chr4	29240380	29240461	5	ENSCAFG00000015737:ANXA11	.	.	0.46774	0.647719	0.586801
chr4	30593805	30594008	12	ENSCAFG00000015883:NRG3	.	.	0.0142845	0.55675	9.73368e-05
chr4	34065049	34065250	8	ENSCAFG00000015954:GRID1	.	.	0.736815	0.309532	0.704271
chr4	34167233	34167311	6	.	.	.	0.959949	0.283138	0.458091
chr4	34611900	34611930	5	ENSCAFG00000047610:ADIRF	.	.	0.218113	0.710769	0.00045193
chr4	34615402	34615485	10	.	.	ENSCAFG00000047610:ADIRF;1649	0.528144	0.287585	0.0855629
chr4	34749926	34750140	11	ENSCAFG00000016097:SHLD2	.	.	0.630758	0.767517	0.586801
chr4	34750658	34750788	6	ENSCAFG00000016097:SHLD2	.	.	0.943566	0.462216	0.157814
chr4	34998942	34999014	5	ENSCAFG00000016193:GDF2	.	.	0.928955	0.0104032	0.871008
chr4	35003072	35003245	6	.	.	ENSCAFG00000016193:GDF2;1870	0.8997	0.0955846	0.974103
chr4	35003355	35003537	10	.	.	ENSCAFG00000016193:GDF2;2153	0.839783	0.0661314	0.896658
chr4	35748365	35748690	16	.	.	.	0.483924	0.797766	0.504008
chr4	38742121	38742216	6	.	.	ENSCAFG00000016775:ENSCAFG00000016775;7603	0.505485	0.00383672	0.720504
chr4	39664209	39664584	13	ENSCAFG00000016822:NEURL1B	.	.	0.128257	0.422404	0.00573736
chr4	40681644	40681916	20	.	.	.	0.880836	0.000202494	0.379113
chr4	43533654	43533925	9	ENSCAFG00000017137:TENM2	.	.	0.541489	0.770132	0.0510741
chr4	51381221	51381594	16	ENSCAFG00000017296:RNF145,ENSCAFG00000017318:EBF1	.	.	0.175246	0.984015	0.00767311
chr4	58015091	58015346	6	ENSCAFG00000017907:GM2A	.	.	0.911565	0.666312	0.508718
chr4	58015574	58015620	7	ENSCAFG00000017907:GM2A	.	.	0.869019	0.618106	1
chr4	58068420	58068729	12	ENSCAFG00000017910:CCDC69	.	.	0.598939	0.0955846	0.240045
chr4	58073896	58073971	8	.	.	ENSCAFG00000017910:CCDC69;4652	0.252584	0.510355	0.59437
chr4	59411422	59411779	11	ENSCAFG00000018281:ARHGEF37	.	.	0.230784	0.682368	0.862484
chr4	66989626	66989719	6	.	ENSCAFG00000023153:CCDC152	ENSCAFG00000023153:CCDC152;959	0.815001	0.316869	0.034292
chr4	74097775	74097882	6	.	.	.	0.995208	0.0335268	0.853974
chr4	74859830	74860009	7	ENSCAFG00000018877:NPR3	.	.	0.946768	0.0172008	0.814481
chr4	74865358	74865565	6	.	.	ENSCAFG00000018877:NPR3;2390	0.904612	0.0650909	0.814481
chr4	75266531	75266720	11	.	.	.	0.525846	0.70422	0.778187
chr4	75951722	75951888	6	ENSCAFG00000018951:CDH6	.	.	0.352929	0.720389	0.18614
chr4	76130956	76131227	6	.	.	.	0.1444	0.630622	0.127523
chr4	82759459	82759612	16	.	.	.	0.354982	0.985733	0.00388187
chr4	86138326	86138501	7	ENSCAFG00000019051:ENSCAFG00000019051	.	.	0.406117	0.361675	0.988489
chr4	86414834	86414865	7	.	.	.	0.938873	0.0652148	0.890949
chr4	86640135	86640938	49	ENSCAFG00000019081:MYO10	.	.	0.864912	2.44588e-06	0.469366
chr4	86780343	86780508	9	ENSCAFG00000019081:MYO10	.	.	0.963939	0.000810219	0.71779
chr4	86813777	86814024	10	ENSCAFG00000048625:ENSCAFG00000048625	.	.	0.284265	0.163244	0.480778
chr4	86814269	86814362	5	ENSCAFG00000048625:ENSCAFG00000048625	.	.	0.765662	0.0147702	0.945358
chr4	86852852	86853126	24	ENSCAFG00000023607:ZNF622	.	.	0.916424	0.00549154	0.919542
chr4	86885872	86885967	5	ENSCAFG00000023607:ZNF622	.	.	0.48403	0.208084	0.556936
chr4	86886068	86886319	10	ENSCAFG00000023607:ZNF622	.	.	0.593853	0.238917	0.469366
chr4	86888617	86889082	17	ENSCAFG00000023607:ZNF622	.	.	0.658166	0.63158	0.310187
chr4	86890372	86890722	27	ENSCAFG00000023607:ZNF622	.	.	0.74913	0.39479	0.381141
chr4	86890903	86891088	9	ENSCAFG00000023607:ZNF622	.	.	0.805904	0.281675	0.75331
chr4	86898541	86898945	21	ENSCAFG00000023607:ZNF622	.	.	0.766747	0.877801	0.971226
chr4	86928009	86928220	11	ENSCAFG00000023607:ZNF622	.	.	0.969379	0.146398	0.682816
chr4	86973628	86973813	7	.	.	.	0.46774	0.733903	0.070167
chr4	87280638	87280985	13	.	.	ENSCAFG00000034304:ENSCAFG00000034304;1564	0.672173	0.701139	0.651071
chr4	87356056	87356233	6	ENSCAFG00000031644:FBXL7	.	.	0.774713	0.00143216	0.688159
chr4	87728963	87729062	5	.	.	.	0.204974	0.0379328	0.530167
chr4	88079301	88079811	26	.	.	.	0.832899	1.59913e-06	0.387262
chr5	290765	290882	6	ENSCAFG00000037156:ENSCAFG00000037156	.	.	0.961223	0.714924	0.896658
chr5	447962	448152	14	.	ENSCAFG00000044302:ENSCAFG00000044302	ENSCAFG00000044302:ENSCAFG00000044302;718	0.964149	0.589065	0.851141
chr5	656029	656113	5	.	.	.	0.331987	0.960593	0.0386306
chr5	703310	703423	5	ENSCAFG00000043642:ENSCAFG00000043642	.	.	0.0109939	0.743179	0.00220285
chr5	733847	734025	11	ENSCAFG00000048131:ENSCAFG00000048131	.	.	0.337577	0.723219	0.490006
chr5	934450	934610	5	.	ENSCAFG00000023788:ENSCAFG00000023788	ENSCAFG00000023788:ENSCAFG00000023788;126	0.961453	0.139796	0.677488
chr5	1079013	1079370	12	ENSCAFG00000009799:NCAPD3	.	.	0.786133	0.687978	0.385216
chr5	1081268	1081403	5	ENSCAFG00000009799:NCAPD3	.	.	0.875179	0.702642	0.739588
chr5	1086321	1086672	8	ENSCAFG00000009810:JAM3	.	.	0.771282	0.666312	0.490006
chr5	1110028	1110283	15	ENSCAFG00000009810:JAM3	.	.	0.947815	0.628186	0.622466
chr5	1121561	1121719	5	ENSCAFG00000009810:JAM3	.	.	0.959857	0.476704	0.803271
chr5	1196483	1196641	7	.	.	.	0.688862	0.441153	0.786526
chr5	1229208	1229451	5	ENSCAFG00000044208:ENSCAFG00000044208	.	.	0.767336	0.160657	0.67483
chr5	5364010	5364074	5	ENSCAFG00000043680:ENSCAFG00000043680	.	.	0.526095	0.11591	0.84548
chr5	7714871	7715038	6	ENSCAFG00000010343:KIRREL3	.	.	0.613956	0.701991	0.842652
chr5	7959632	7959771	6	ENSCAFG00000010343:KIRREL3	.	.	0.907691	0.575257	0.873852
chr5	8554077	8554501	11	.	.	.	0.921492	0.224463	0.530167
chr5	8747992	8748135	7	.	.	ENSCAFG00000023639:ENSCAFG00000023639;4581	0.696958	0.400827	0.888096
chr5	9309800	9309888	6	.	.	.	0.0135484	0.740548	2.9758e-05
chr5	11645710	11645805	5	.	.	.	0.258308	0.725943	0.187444
chr5	11690143	11690469	16	.	.	.	0.893446	0.172714	0.893803
chr5	12462874	12463105	5	ENSCAFG00000011745:SORL1	.	.	0.899271	0.579905	0.520583
[truncated: 1,545 more rows]
